# Supplementary material for: ﻿Revision of the genus Arthrotus Motschulsky, 1858 (Coleoptera, Chrysomelidae, Galerucinae) of Taiwan, with notes on color polymorphism
Source: Zookeys. 2022 Apr 1;1091:161–208. doi: 10.3897/zookeys.1091.79486 (PMC9005468; doi:10.3897/zookeys.1091.79486)
Supplement: XML Treatment for Arthrotus gressitti [file zookeys.1091.79486-treatment2.xml]

<!DOCTYPE tp:taxon-treatment
  PUBLIC "-//TaxonX//DTD Taxonomic Treatment Publishing DTD v0 20100105//EN" "tax-treatment-NSO.dtd">
<tp:taxon-treatment xmlns:tp="http://www.plazi.org/taxpub"><tp:treatment-meta><kwd-group><label>Taxon classification</label><kwd>
              <named-content content-type="kingdom">Animalia</named-content>
            </kwd><kwd>
              <named-content content-type="order">Coleoptera</named-content>
            </kwd><kwd>
              <named-content content-type="family">Chrysomelidae</named-content>
            </kwd></kwd-group><mixed-citation publication-type="journal"><person-group><name><surname>Lee</surname><given-names>Chi-Feng</given-names></name></person-group><article-title>﻿Revision of the genus <italic><tp:taxon-name><tp:taxon-name-part taxon-name-part-type="genus" reg="Arthrotus">Arthrotus</tp:taxon-name-part></tp:taxon-name></italic> Motschulsky, 1858 (<tp:taxon-name><tp:taxon-name-part taxon-name-part-type="order">Coleoptera</tp:taxon-name-part></tp:taxon-name>, <tp:taxon-name><tp:taxon-name-part taxon-name-part-type="family">Chrysomelidae</tp:taxon-name-part></tp:taxon-name>, <tp:taxon-name><tp:taxon-name-part taxon-name-part-type="subfamily">Galerucinae</tp:taxon-name-part></tp:taxon-name>) of Taiwan, with notes on color polymorphism</article-title><source>Zookeys</source><day>01</day><month>04</month><year>2022</year><volume>1091</volume><fpage>161</fpage><lpage>208</lpage><pub-id pub-id-type="doi">10.3897/zookeys.1091.79486</pub-id></mixed-citation></tp:treatment-meta><tp:nomenclature><label>﻿</label><tp:taxon-name>
            <object-id xmlns:xlink="http://www.w3.org/1999/xlink" content-type="arpha" xlink:type="simple">D163ABD3-812E-5300-8DC9-04C4A32580F3</object-id>
            <tp:taxon-name-part taxon-name-part-type="genus" reg="Arthrotus">Arthrotus</tp:taxon-name-part>
            <tp:taxon-name-part taxon-name-part-type="species" reg="gressitti">gressitti</tp:taxon-name-part>
          </tp:taxon-name><tp:taxon-authority>Kimoto, 1969</tp:taxon-authority><xref ref-type="fig" rid="F1">Figs 1D–F</xref><xref ref-type="fig" rid="F4">, 4</xref><xref ref-type="fig" rid="F5">, 5</xref><tp:nomenclature-citation-list><tp:nomenclature-citation><tp:taxon-name>
                <tp:taxon-name-part taxon-name-part-type="genus" reg="Arthrotus">Arthrotus</tp:taxon-name-part>
                <tp:taxon-name-part taxon-name-part-type="species" reg="gressitti">gressitti</tp:taxon-name-part>
              </tp:taxon-name><comment>Kimoto, 1969: 61.</comment></tp:nomenclature-citation></tp:nomenclature-citation-list></tp:nomenclature><tp:treatment-sec sec-type="Types" id="SECID0EJZAE"><title>Types.</title><p><bold><italic>Paratypes</italic>.</bold> 2♀ (<named-content xmlns:xlink="http://www.w3.org/1999/xlink" content-type="dwc:institutional_code" xlink:title="Bernice P. Bishop Museum, Hawaii, USA" xlink:href="http://grbio.org/institution/bishop-museum" xlink:type="simple">BPBM</named-content>): “FORMOSA / Hassenzan (= Pasienshan, 八仙山) / VI [p] 26 [h] 1934 / L. Gressitt [p, w] // L. Gressitt / Collection [p, w] // PARATOPOTYPE [p, b] // <tp:taxon-name><tp:taxon-name-part taxon-name-part-type="genus" reg="Arthrotus">Arthrotus</tp:taxon-name-part></tp:taxon-name> / <tp:taxon-name><tp:taxon-name-part taxon-name-part-type="genus" reg="Arthrotus"/><tp:taxon-name-part taxon-name-part-type="species" reg="gressitti">gressitti</tp:taxon-name-part></tp:taxon-name> / Kimoto, n. sp. [h, w]”. Holotype could be deposited at the <named-content xmlns:xlink="http://www.w3.org/1999/xlink" content-type="dwc:institutional_code" xlink:title="Bernice P. Bishop Museum, Hawaii, USA" xlink:href="http://grbio.org/institution/bishop-museum" xlink:type="simple">BPBM</named-content> but was not found.</p></tp:treatment-sec><tp:treatment-sec sec-type="material" id="SECID0EN1AE"><title>Other material</title><p><bold>(<italic>n</italic> = 21).</bold> 1♂, 1♀ (<named-content xmlns:xlink="http://www.w3.org/1999/xlink" content-type="dwc:institutional_code" xlink:title="Bernice P. Bishop Museum, Hawaii, USA" xlink:href="http://grbio.org/institution/bishop-museum" xlink:type="simple">BPBM</named-content>), same data as paratypes; 3♂, 2♀ (<named-content xmlns:xlink="http://www.w3.org/1999/xlink" content-type="dwc:institutional_code" xlink:title="Bernice P. Bishop Museum, Hawaii, USA" xlink:href="http://grbio.org/institution/bishop-museum" xlink:type="simple">BPBM</named-content>), same but with “VI 24 1934”; 1♀ (<named-content xmlns:xlink="http://www.w3.org/1999/xlink" content-type="dwc:institutional_code" xlink:title="Kitakyushu Museum of Natural History and Human History, Kitakyushu, Japan" xlink:href="http://grbio.org/institution/kitakyushu-museum-and-institute-natural-history" xlink:type="simple">KMNH</named-content>), same locality, 29.V.1971, leg. K. Kamiya; Nantou: 2♂, 8♀ (<abbrev xmlns:xlink="http://www.w3.org/1999/xlink" xlink:title="Haruo Takizawa private collection" id="ABBRID0EH2AE" xlink:type="simple">HTC</abbrev>), Habonsan (合望山 = 北東眼山), 2.VIII.1985, leg. H. Takizawa; 1♂ (<abbrev xmlns:xlink="http://www.w3.org/1999/xlink" xlink:title="Haruo Takizawa private collection" id="ABBRID0EL2AE" xlink:type="simple">HTC</abbrev>), Hotsu (廬山, = Lushan), 6.VII.1983, leg. H. Takizawa; 3♀ (<abbrev xmlns:xlink="http://www.w3.org/1999/xlink" xlink:title="Haruo Takizawa private collection" id="ABBRID0EP2AE" xlink:type="simple">HTC</abbrev>), Nanshanchi (南山溪), 31.VII.1985, leg. H. Takizawa.</p></tp:treatment-sec><tp:treatment-sec sec-type="diagnosis" id="SECID0ET2AE"><title>Diagnosis.</title><p>Adults of <italic><tp:taxon-name><tp:taxon-name-part taxon-name-part-type="genus" reg="Arthrotus">Arthrotus</tp:taxon-name-part><tp:taxon-name-part taxon-name-part-type="species" reg="gressitti">gressitti</tp:taxon-name-part></tp:taxon-name></italic> Kimoto (Fig. <xref ref-type="fig" rid="F1">1D–F</xref>) are similar to those of <italic><tp:taxon-name><tp:taxon-name-part taxon-name-part-type="genus" reg="Arthrotus">A.</tp:taxon-name-part><tp:taxon-name-part taxon-name-part-type="species" reg="abdominalis">abdominalis</tp:taxon-name-part></tp:taxon-name></italic> (Chûjô) (Fig. <xref ref-type="fig" rid="F1">1A–C</xref>), <italic><tp:taxon-name><tp:taxon-name-part taxon-name-part-type="genus" reg="Arthrotus">A.</tp:taxon-name-part><tp:taxon-name-part taxon-name-part-type="species" reg="hirashimai">hirashimai</tp:taxon-name-part></tp:taxon-name></italic> Kimoto (Fig. <xref ref-type="fig" rid="F6">6A–C</xref>), and <italic><tp:taxon-name><tp:taxon-name-part taxon-name-part-type="genus" reg="Arthrotus">A.</tp:taxon-name-part><tp:taxon-name-part taxon-name-part-type="species" reg="yuae">yuae</tp:taxon-name-part></tp:taxon-name></italic> sp. nov. (Fig. <xref ref-type="fig" rid="F6">6D–F</xref>) in possessing metallic blue elytra with a transverse depression at basal 1/3 (various elytra without transverse depression in other congeners), and straight lateral margins of the pronotum (rounded lateral margins of the pronotum in other congeners). Adults of this species is easily recognized by the black head, thorax, and legs (Fig. <xref ref-type="fig" rid="F1">1D–F</xref>) (metallic blue head, thorax, and legs in <italic><tp:taxon-name><tp:taxon-name-part taxon-name-part-type="genus" reg="Arthrotus">A.</tp:taxon-name-part><tp:taxon-name-part taxon-name-part-type="species" reg="abdominalis">abdominalis</tp:taxon-name-part></tp:taxon-name></italic> (Fig. <xref ref-type="fig" rid="F1">1A–C</xref>); yellowish brown head, thorax, and legs in <italic><tp:taxon-name><tp:taxon-name-part taxon-name-part-type="genus" reg="Arthrotus">A.</tp:taxon-name-part><tp:taxon-name-part taxon-name-part-type="species" reg="hirashimai">hirashimai</tp:taxon-name-part></tp:taxon-name></italic> and <italic><tp:taxon-name><tp:taxon-name-part taxon-name-part-type="genus" reg="Arthrotus">A.</tp:taxon-name-part><tp:taxon-name-part taxon-name-part-type="species" reg="yuae">yuae</tp:taxon-name-part></tp:taxon-name></italic> sp. nov. (Fig. <xref ref-type="fig" rid="F6">6</xref>)); and less slender antennae, antennomeres V–VIII &lt; 5.5 × longer than wide (&gt; 5.5 × longer than wide in <italic><tp:taxon-name><tp:taxon-name-part taxon-name-part-type="genus" reg="Arthrotus">A.</tp:taxon-name-part><tp:taxon-name-part taxon-name-part-type="species" reg="abdominalis">abdominalis</tp:taxon-name-part></tp:taxon-name></italic>), tectum of aedeagus covered with needle-shaped setae laterally (Fig. <xref ref-type="fig" rid="F4">4C</xref>) (covered with stout teeth in <italic><tp:taxon-name><tp:taxon-name-part taxon-name-part-type="genus" reg="Arthrotus">A.</tp:taxon-name-part><tp:taxon-name-part taxon-name-part-type="species" reg="abdominalis">abdominalis</tp:taxon-name-part></tp:taxon-name></italic> (Fig. <xref ref-type="fig" rid="F2">2C</xref>) and <italic><tp:taxon-name><tp:taxon-name-part taxon-name-part-type="genus" reg="Arthrotus">A.</tp:taxon-name-part><tp:taxon-name-part taxon-name-part-type="species" reg="yuae">yuae</tp:taxon-name-part></tp:taxon-name></italic> sp. nov. (Fig. <xref ref-type="fig" rid="F8">8C</xref>); covered with short needle-shape laterally and stout teeth apically in <italic><tp:taxon-name><tp:taxon-name-part taxon-name-part-type="genus" reg="Arthrotus">A.</tp:taxon-name-part><tp:taxon-name-part taxon-name-part-type="species" reg="hirashimai">hirashimai</tp:taxon-name-part></tp:taxon-name></italic> (Fig. <xref ref-type="fig" rid="F7">7C</xref>)), apex of aedeagus curved (Fig. <xref ref-type="fig" rid="F4">4D</xref>) (apex of aedeagus recurved in <italic><tp:taxon-name><tp:taxon-name-part taxon-name-part-type="genus" reg="Arthrotus">A.</tp:taxon-name-part><tp:taxon-name-part taxon-name-part-type="species" reg="yuae">yuae</tp:taxon-name-part></tp:taxon-name></italic> sp. nov. (Fig. <xref ref-type="fig" rid="F8">8D</xref>)), and narrowly separated apices of gonocoxae (Fig. <xref ref-type="fig" rid="F4">4E</xref>) (widely separated apices of gonocoxae in <italic><tp:taxon-name><tp:taxon-name-part taxon-name-part-type="genus" reg="Arthrotus">A.</tp:taxon-name-part><tp:taxon-name-part taxon-name-part-type="species" reg="abdominalis">abdominalis</tp:taxon-name-part></tp:taxon-name></italic> (Fig. <xref ref-type="fig" rid="F2">2E</xref>)).</p><fig id="F4" position="float" orientation="portrait"><object-id xmlns:xlink="http://www.w3.org/1999/xlink" content-type="doi" xlink:type="simple">10.3897/zookeys.1091.79486.figure4</object-id><object-id xmlns:xlink="http://www.w3.org/1999/xlink" content-type="arpha" xlink:type="simple">4C0EBD69-7B03-54F6-A15C-EFAFDE7BAF9E</object-id><label>Figure 4.</label><caption><p>Diagnostic characters of <italic><tp:taxon-name><tp:taxon-name-part taxon-name-part-type="genus" reg="Arthrotus">Arthrotus</tp:taxon-name-part><tp:taxon-name-part taxon-name-part-type="species" reg="gressitti">gressitti</tp:taxon-name-part></tp:taxon-name></italic> Kimoto <bold>A</bold> antenna, male <bold>B</bold> antenna, female <bold>C</bold> Aedeagus, dorsal view <bold>D</bold> aedeagus, lateral view <bold>E</bold> gonocoxae <bold>F</bold> abdominal ventrite VIII <bold>G</bold> spermatheca.</p></caption><graphic xmlns:xlink="http://www.w3.org/1999/xlink" xlink:href="zookeys-1091-161-g004.jpg" position="float" orientation="portrait" xlink:type="simple" id="oo_667369.jpg"><uri content-type="original_file" xlink:type="simple">https://binary.pensoft.net/fig/667369</uri></graphic></fig></tp:treatment-sec><tp:treatment-sec sec-type="redescription" id="SECID0ELDAG"><title>Redescription.</title><p>Color blackish brown, elytra metallic blue, abdomen yellow (Fig. <xref ref-type="fig" rid="F1">1D–F</xref>). Pronotum with median transverse depression; dull, with reticulate microsculpture; with sparse, fine punctures confused with a few coarse punctures; lateral margins straight, basally narrowed; apical and basal margins slightly concave. Elytra with rounded lateral margins, widest at apical 1/3; disc shiny, without reticulate microsculpture, and with dense, coarse punctures, and a feeble, transverse depression at basal 1/3.</p><p><bold>Male.</bold> Length 5.9–6.6 mm, width 2.8–3.0 mm. Antennae filiform (Fig. <xref ref-type="fig" rid="F4">4A</xref>), antennomere III modified, much shorter than II, IV–VII apically widened, length ratios of antennomeres I–XI 1.0: 0.4: 0.2: 1.8: 1.6: 1.5: 1.6: 1.4: 1.4: 1.3: 1.6, length to width ratios of antennomeres I–XI 2.6: 1.1: 0.7: 4.6: 4.0: 4.2: 4.9: 4.6: 4.9: 4.6: 5.4. Pronotum 1.5 × wider than long. Elytra 1.6 × longer than wide. Aedeagus (Fig. <xref ref-type="fig" rid="F4">4C, D</xref>) extremely slender, ~ 9.6 × longer than wide, parallel-sided, slightly narrowed at apical 1/4, basally widened, apex widely rounded; tectum membranous, covered with needle-shaped setae laterally; weakly curved in lateral view, apex truncate; primary endophallic sclerite elongate, ~ 0.5 × as long as aedeagus, apex pointed, with a cluster of dense setae near apex, deeply bifurcate from middle to base; a pair of dorsal sclerites longitudinally and apically connected with primary sclerite.</p><p><bold>Female.</bold> Length 7.4–7.9 mm, width 3.6 mm. Antennae (Fig. <xref ref-type="fig" rid="F4">4B</xref>) much shorter than in males, antennomere III slightly longer than II, length ratios of antennomeres I–XI 1.0: 0.4: 0.5: 1.3: 1.0: 1.0: 1.1: 1.1: 1.0: 1.0: 1.2, length to width ratios of antennomeres I–XI 3.0: 1.9: 2.2: 5.8: 4.4: 4.1: 4.6: 4.6: 4.2: 4.1: 4.8. Pronotum 1.5–1.6 × wider than long. Elytra 1.5–1.6 × longer than wide. Ventrite VIII (Fig. <xref ref-type="fig" rid="F4">4F</xref>) membranous, apically truncate with shallow median depression, with scattered long setae at sides and short setae along apical margin, spiculum extremely slender. Receptacle of spermatheca (Fig. <xref ref-type="fig" rid="F4">4G</xref>) slightly swollen, undivided from pump; pump narrow and moderately curved, apex broadly rounded; sclerotized proximal spermathecal duct wide and short, shallowly projecting into receptaculum. Gonocoxae (Fig. <xref ref-type="fig" rid="F4">4E</xref>) narrowly connected at middle, ~ 5.0 × longer than wide, curved inwards at apical 1/3, with one long seta at apical 1/3, and nine or ten additional setae at apical areas.</p></tp:treatment-sec><tp:treatment-sec sec-type="Food plants" id="SECID0EVEAG"><title>Food plants.</title><p>Unknown.</p></tp:treatment-sec><tp:treatment-sec sec-type="distribution" id="SECID0E1EAG"><title>Distribution.</title><p>Adults have been collected from several localities of central Taiwan, including Pasienshan (八仙山) in Taichung county; Peitungyanshan (北東眼山), Lushan (廬山), and Nanshanchi (南山溪) in north Nantou county (Fig. <xref ref-type="fig" rid="F5">5</xref>).</p><fig id="F5" position="float" orientation="portrait"><object-id xmlns:xlink="http://www.w3.org/1999/xlink" content-type="doi" xlink:type="simple">10.3897/zookeys.1091.79486.figure5</object-id><object-id xmlns:xlink="http://www.w3.org/1999/xlink" content-type="arpha" xlink:type="simple">412A7DCD-DB67-57E1-951D-1D64DDABC818</object-id><label>Figure 5.</label><caption><p>Distribution map of <italic><tp:taxon-name><tp:taxon-name-part taxon-name-part-type="genus" reg="Arthrotus">Arthrotus</tp:taxon-name-part><tp:taxon-name-part taxon-name-part-type="species" reg="gressitti">gressitti</tp:taxon-name-part></tp:taxon-name></italic> Kimoto, <italic><tp:taxon-name><tp:taxon-name-part taxon-name-part-type="genus" reg="Arthrotus">A.</tp:taxon-name-part><tp:taxon-name-part taxon-name-part-type="species" reg="hirashimai">hirashimai</tp:taxon-name-part></tp:taxon-name></italic> Kimoto, and <italic><tp:taxon-name><tp:taxon-name-part taxon-name-part-type="genus" reg="Arthrotus">A.</tp:taxon-name-part><tp:taxon-name-part taxon-name-part-type="species" reg="yuae">yuae</tp:taxon-name-part></tp:taxon-name></italic> sp. nov., solid line: 1000 m, broken line: 2000 m, black areas: 3000 m. Key: green dots <italic><tp:taxon-name><tp:taxon-name-part taxon-name-part-type="genus" reg="Arthrotus">A.</tp:taxon-name-part><tp:taxon-name-part taxon-name-part-type="species" reg="gressitti">gressitti</tp:taxon-name-part></tp:taxon-name></italic>, red dots <italic><tp:taxon-name><tp:taxon-name-part taxon-name-part-type="genus" reg="Arthrotus">A.</tp:taxon-name-part><tp:taxon-name-part taxon-name-part-type="species" reg="hirashimai">hirashimai</tp:taxon-name-part></tp:taxon-name></italic>, blue dots <italic><tp:taxon-name><tp:taxon-name-part taxon-name-part-type="genus" reg="Arthrotus">A.</tp:taxon-name-part><tp:taxon-name-part taxon-name-part-type="species" reg="yuae">yuae</tp:taxon-name-part></tp:taxon-name></italic> sp. nov.</p></caption><graphic xmlns:xlink="http://www.w3.org/1999/xlink" xlink:href="zookeys-1091-161-g005.jpg" position="float" orientation="portrait" xlink:type="simple" id="oo_667370.jpg"><uri content-type="original_file" xlink:type="simple">https://binary.pensoft.net/fig/667370</uri></graphic></fig></tp:treatment-sec><tp:treatment-sec><!--Section generated to contain objects referenced in tp:taxon-treatment.--><fig id="F1" position="float" orientation="portrait"><object-id xmlns:xlink="http://www.w3.org/1999/xlink" content-type="doi" xlink:type="simple">10.3897/zookeys.1091.79486.figure1</object-id><object-id xmlns:xlink="http://www.w3.org/1999/xlink" content-type="arpha" xlink:type="simple">8D1CD0A4-C3F7-5B93-BE7C-D1FE6DF02F42</object-id><label>Figure 1.</label><caption><p>Habitus of <italic><tp:taxon-name><tp:taxon-name-part taxon-name-part-type="genus" reg="Arthrotus">Arthrotus</tp:taxon-name-part><tp:taxon-name-part taxon-name-part-type="species" reg="abdominalis">abdominalis</tp:taxon-name-part></tp:taxon-name></italic> (Chûjô) and <italic><tp:taxon-name><tp:taxon-name-part taxon-name-part-type="genus" reg="Arthrotus">A.</tp:taxon-name-part><tp:taxon-name-part taxon-name-part-type="species" reg="gressitti">gressitti</tp:taxon-name-part></tp:taxon-name></italic> Kimoto <bold>A</bold><italic><tp:taxon-name><tp:taxon-name-part taxon-name-part-type="genus" reg="Arthrotus">A.</tp:taxon-name-part><tp:taxon-name-part taxon-name-part-type="species" reg="abdominalis">abdominalis</tp:taxon-name-part></tp:taxon-name></italic>, male, dorsal view <bold>B</bold><italic><tp:taxon-name><tp:taxon-name-part taxon-name-part-type="genus" reg="Arthrotus">A.</tp:taxon-name-part><tp:taxon-name-part taxon-name-part-type="species" reg="abdominalis">abdominalis</tp:taxon-name-part></tp:taxon-name></italic>, female, dorsal view <bold>C</bold><italic><tp:taxon-name><tp:taxon-name-part taxon-name-part-type="genus" reg="Arthrotus">A.</tp:taxon-name-part><tp:taxon-name-part taxon-name-part-type="species" reg="abdominalis">abdominalis</tp:taxon-name-part></tp:taxon-name></italic>, female, ventral view <bold>D</bold><italic><tp:taxon-name><tp:taxon-name-part taxon-name-part-type="genus" reg="Arthrotus">A.</tp:taxon-name-part><tp:taxon-name-part taxon-name-part-type="species" reg="gressitti">gressitti</tp:taxon-name-part></tp:taxon-name></italic>, male, dorsal view <bold>E</bold><italic><tp:taxon-name><tp:taxon-name-part taxon-name-part-type="genus" reg="Arthrotus">A.</tp:taxon-name-part><tp:taxon-name-part taxon-name-part-type="species" reg="gressitti">gressitti</tp:taxon-name-part></tp:taxon-name></italic>, male, ventral view <bold>F</bold><italic><tp:taxon-name><tp:taxon-name-part taxon-name-part-type="genus" reg="Arthrotus">A.</tp:taxon-name-part><tp:taxon-name-part taxon-name-part-type="species" reg="gressitti">gressitti</tp:taxon-name-part></tp:taxon-name></italic>, female, dorsal view.</p></caption><graphic xmlns:xlink="http://www.w3.org/1999/xlink" xlink:href="zookeys-1091-161-g001.jpg" position="float" orientation="portrait" xlink:type="simple" id="oo_667366.jpg"><uri content-type="original_file" xlink:type="simple">https://binary.pensoft.net/fig/667366</uri></graphic></fig><fig id="F6" position="float" orientation="portrait"><object-id xmlns:xlink="http://www.w3.org/1999/xlink" content-type="doi" xlink:type="simple">10.3897/zookeys.1091.79486.figure6</object-id><object-id xmlns:xlink="http://www.w3.org/1999/xlink" content-type="arpha" xlink:type="simple">8939DA1E-73F9-54C9-8618-657F1543DC77</object-id><label>Figure 6.</label><caption><p>Habitus of <italic><tp:taxon-name><tp:taxon-name-part taxon-name-part-type="genus" reg="Arthrotus">Arthrotus</tp:taxon-name-part><tp:taxon-name-part taxon-name-part-type="species" reg="hirashimai">hirashimai</tp:taxon-name-part></tp:taxon-name></italic> Kimoto and <italic><tp:taxon-name><tp:taxon-name-part taxon-name-part-type="genus" reg="Arthrotus">A.</tp:taxon-name-part><tp:taxon-name-part taxon-name-part-type="species" reg="yuae">yuae</tp:taxon-name-part></tp:taxon-name></italic> sp. nov. <bold>A</bold><italic><tp:taxon-name><tp:taxon-name-part taxon-name-part-type="genus" reg="Arthrotus">A.</tp:taxon-name-part><tp:taxon-name-part taxon-name-part-type="species" reg="hirashimai">hirashimai</tp:taxon-name-part></tp:taxon-name></italic>, male, dorsal view <bold>B</bold><italic><tp:taxon-name><tp:taxon-name-part taxon-name-part-type="genus" reg="Arthrotus">A.</tp:taxon-name-part><tp:taxon-name-part taxon-name-part-type="species" reg="hirashimai">hirashimai</tp:taxon-name-part></tp:taxon-name></italic>, male, ventral view <bold>C</bold><italic><tp:taxon-name><tp:taxon-name-part taxon-name-part-type="genus" reg="Arthrotus">A.</tp:taxon-name-part><tp:taxon-name-part taxon-name-part-type="species" reg="hirashimai">hirashimai</tp:taxon-name-part></tp:taxon-name></italic>, female, dorsal view <bold>D</bold><italic><tp:taxon-name><tp:taxon-name-part taxon-name-part-type="genus" reg="Arthrotus">A.</tp:taxon-name-part><tp:taxon-name-part taxon-name-part-type="species" reg="yuae">yuae</tp:taxon-name-part></tp:taxon-name></italic> sp. nov., male, dorsal view <bold>E</bold><italic><tp:taxon-name><tp:taxon-name-part taxon-name-part-type="genus" reg="Arthrotus">A.</tp:taxon-name-part><tp:taxon-name-part taxon-name-part-type="species" reg="yuae">yuae</tp:taxon-name-part></tp:taxon-name></italic> sp. nov., male, ventral view <bold>F</bold><italic><tp:taxon-name><tp:taxon-name-part taxon-name-part-type="genus" reg="Arthrotus">A.</tp:taxon-name-part><tp:taxon-name-part taxon-name-part-type="species" reg="yuae">yuae</tp:taxon-name-part></tp:taxon-name></italic> sp. nov., female, dorsal view.</p></caption><graphic xmlns:xlink="http://www.w3.org/1999/xlink" xlink:href="zookeys-1091-161-g006.jpg" position="float" orientation="portrait" xlink:type="simple" id="oo_667371.jpg"><uri content-type="original_file" xlink:type="simple">https://binary.pensoft.net/fig/667371</uri></graphic></fig><fig id="F2" position="float" orientation="portrait"><object-id xmlns:xlink="http://www.w3.org/1999/xlink" content-type="doi" xlink:type="simple">10.3897/zookeys.1091.79486.figure2</object-id><object-id xmlns:xlink="http://www.w3.org/1999/xlink" content-type="arpha" xlink:type="simple">3B3007A0-DB6D-58A6-9AB6-126E1F83AA3C</object-id><label>Figure 2.</label><caption><p>Diagnostic characters of <italic><tp:taxon-name><tp:taxon-name-part taxon-name-part-type="genus" reg="Arthrotus">Arthrotus</tp:taxon-name-part><tp:taxon-name-part taxon-name-part-type="species" reg="abdominalis">abdominalis</tp:taxon-name-part></tp:taxon-name></italic> (Chûjô) <bold>A</bold> antenna, male <bold>B</bold> antenna, female <bold>C</bold> aedeagus, dorsal view <bold>D</bold> aedeagus, lateral view <bold>E</bold> gonocoxae <bold>F</bold> abdominal ventrite VIII <bold>G</bold> spermatheca.</p></caption><graphic xmlns:xlink="http://www.w3.org/1999/xlink" xlink:href="zookeys-1091-161-g002.jpg" position="float" orientation="portrait" xlink:type="simple" id="oo_667367.jpg"><uri content-type="original_file" xlink:type="simple">https://binary.pensoft.net/fig/667367</uri></graphic></fig><fig id="F8" position="float" orientation="portrait"><object-id xmlns:xlink="http://www.w3.org/1999/xlink" content-type="doi" xlink:type="simple">10.3897/zookeys.1091.79486.figure8</object-id><object-id xmlns:xlink="http://www.w3.org/1999/xlink" content-type="arpha" xlink:type="simple">439341B8-43BB-54C2-B258-BBFF5B255ADA</object-id><label>Figure 8.</label><caption><p>Diagnostic characters of <italic><tp:taxon-name><tp:taxon-name-part taxon-name-part-type="genus" reg="Arthrotus">Arthrotus</tp:taxon-name-part><tp:taxon-name-part taxon-name-part-type="species" reg="yuae">yuae</tp:taxon-name-part></tp:taxon-name></italic> sp. nov. <bold>A</bold> antenna, male <bold>B</bold> antenna, female <bold>C</bold> aedeagus, dorsal view <bold>D</bold> aedeagus, lateral view <bold>E</bold> gonocoxae <bold>F</bold> abdominal ventrite VIII <bold>G</bold> spermatheca.</p></caption><graphic xmlns:xlink="http://www.w3.org/1999/xlink" xlink:href="zookeys-1091-161-g008.jpg" position="float" orientation="portrait" xlink:type="simple" id="oo_667373.jpg"><uri content-type="original_file" xlink:type="simple">https://binary.pensoft.net/fig/667373</uri></graphic></fig><fig id="F7" position="float" orientation="portrait"><object-id xmlns:xlink="http://www.w3.org/1999/xlink" content-type="doi" xlink:type="simple">10.3897/zookeys.1091.79486.figure7</object-id><object-id xmlns:xlink="http://www.w3.org/1999/xlink" content-type="arpha" xlink:type="simple">68F73B62-A782-5556-9191-C2281F3D4831</object-id><label>Figure 7.</label><caption><p>Diagnostic characters of <italic><tp:taxon-name><tp:taxon-name-part taxon-name-part-type="genus" reg="Arthrotus">Arthrotus</tp:taxon-name-part><tp:taxon-name-part taxon-name-part-type="species" reg="hirashimai">hirashimai</tp:taxon-name-part></tp:taxon-name></italic> Kimoto <bold>A</bold> antenna, male <bold>B</bold> antenna, female <bold>C</bold> aedeagus, dorsal view <bold>D</bold> aedeagus, lateral view <bold>E</bold> gonocoxae <bold>F</bold> abdominal ventrite VIII <bold>G</bold> spermatheca.</p></caption><graphic xmlns:xlink="http://www.w3.org/1999/xlink" xlink:href="zookeys-1091-161-g007.jpg" position="float" orientation="portrait" xlink:type="simple" id="oo_667372.jpg"><uri content-type="original_file" xlink:type="simple">https://binary.pensoft.net/fig/667372</uri></graphic></fig></tp:treatment-sec></tp:taxon-treatment>
