# Supplementary material for: ﻿Revision of the genus Arthrotus Motschulsky, 1858 (Coleoptera, Chrysomelidae, Galerucinae) of Taiwan, with notes on color polymorphism
Source: Zookeys. 2022 Apr 1;1091:161–208. doi: 10.3897/zookeys.1091.79486 (PMC9005468; doi:10.3897/zookeys.1091.79486)
Supplement: XML Treatment for Arthrotus hirashimai [file zookeys.1091.79486-treatment3.xml]

<!DOCTYPE tp:taxon-treatment
  PUBLIC "-//TaxonX//DTD Taxonomic Treatment Publishing DTD v0 20100105//EN" "tax-treatment-NSO.dtd">
<tp:taxon-treatment xmlns:tp="http://www.plazi.org/taxpub"><tp:treatment-meta><kwd-group><label>Taxon classification</label><kwd>
              <named-content content-type="kingdom">Animalia</named-content>
            </kwd><kwd>
              <named-content content-type="order">Coleoptera</named-content>
            </kwd><kwd>
              <named-content content-type="family">Chrysomelidae</named-content>
            </kwd></kwd-group><mixed-citation publication-type="journal"><person-group><name><surname>Lee</surname><given-names>Chi-Feng</given-names></name></person-group><article-title>﻿Revision of the genus <italic><tp:taxon-name><tp:taxon-name-part taxon-name-part-type="genus" reg="Arthrotus">Arthrotus</tp:taxon-name-part></tp:taxon-name></italic> Motschulsky, 1858 (<tp:taxon-name><tp:taxon-name-part taxon-name-part-type="order">Coleoptera</tp:taxon-name-part></tp:taxon-name>, <tp:taxon-name><tp:taxon-name-part taxon-name-part-type="family">Chrysomelidae</tp:taxon-name-part></tp:taxon-name>, <tp:taxon-name><tp:taxon-name-part taxon-name-part-type="subfamily">Galerucinae</tp:taxon-name-part></tp:taxon-name>) of Taiwan, with notes on color polymorphism</article-title><source>Zookeys</source><day>01</day><month>04</month><year>2022</year><volume>1091</volume><fpage>161</fpage><lpage>208</lpage><pub-id pub-id-type="doi">10.3897/zookeys.1091.79486</pub-id></mixed-citation></tp:treatment-meta><tp:nomenclature><label>﻿</label><tp:taxon-name>
            <object-id xmlns:xlink="http://www.w3.org/1999/xlink" content-type="arpha" xlink:type="simple">B1FAD6D8-F7B3-5AB1-8795-670717E28EC3</object-id>
            <tp:taxon-name-part taxon-name-part-type="genus" reg="Arthrotus">Arthrotus</tp:taxon-name-part>
            <tp:taxon-name-part taxon-name-part-type="species" reg="hirashimai">hirashimai</tp:taxon-name-part>
          </tp:taxon-name><tp:taxon-authority>Kimoto, 1969</tp:taxon-authority><xref ref-type="fig" rid="F5">Figs 5</xref><xref ref-type="fig" rid="F6">, 6A–C</xref><xref ref-type="fig" rid="F7">, 7</xref><tp:nomenclature-citation-list><tp:nomenclature-citation><tp:taxon-name>
                <tp:taxon-name-part taxon-name-part-type="genus" reg="Arthrotus">Arthrotus</tp:taxon-name-part>
                <tp:taxon-name-part taxon-name-part-type="species" reg="hirashimai">hirashimai</tp:taxon-name-part>
              </tp:taxon-name><comment>Kimoto, 1969: 60.</comment></tp:nomenclature-citation><tp:nomenclature-citation><tp:taxon-name>
                <tp:taxon-name-part taxon-name-part-type="genus" reg="Proegmena">Proegmena</tp:taxon-name-part>
                <tp:taxon-name-part taxon-name-part-type="species" reg="taiwana">taiwana</tp:taxon-name-part>
              </tp:taxon-name><comment>Takizawa, 1978: 125. syn. nov.</comment></tp:nomenclature-citation><tp:nomenclature-citation><tp:taxon-name>
                <tp:taxon-name-part taxon-name-part-type="genus" reg="Arthrotus">Arthrotus</tp:taxon-name-part>
                <tp:taxon-name-part taxon-name-part-type="species" reg="taiwana">taiwana</tp:taxon-name-part>
              </tp:taxon-name><comment>: <xref ref-type="bibr" rid="B13">Kimoto 1996</xref>: 40 (transferred from <tp:taxon-name><tp:taxon-name-part taxon-name-part-type="genus" reg="Proegmena">Proegmena</tp:taxon-name-part></tp:taxon-name>); Kimoto and Takizawa, 1997: 390 (catalogue).</comment></tp:nomenclature-citation></tp:nomenclature-citation-list></tp:nomenclature><tp:treatment-sec sec-type="Types" id="SECID0EUKAG"><title>Types.</title><p><italic><tp:taxon-name><tp:taxon-name-part taxon-name-part-type="genus" reg="Arthrotus">Arthrotus</tp:taxon-name-part><tp:taxon-name-part taxon-name-part-type="species" reg="hirashimai">hirashimai</tp:taxon-name-part></tp:taxon-name></italic>. <bold><italic>Holotype</italic></bold> ♂ (<named-content xmlns:xlink="http://www.w3.org/1999/xlink" content-type="dwc:institutional_code" xlink:title="Faculty of Agriculture, Kyushu University, Fukuoka, Japan" xlink:href="http://grbio.org/institution/kyushu-university" xlink:type="simple">KUEC</named-content>): “(Taiwan) / 5–10 km S of Fen- / chihu (奮起湖), Chiayi Hsien [p, w] // 11 [h] .iv.1965 / Y. Hirashima [p, w] // Japan-U. S. / Co-op. Sci. / Programme [p, y] // <tp:taxon-name><tp:taxon-name-part taxon-name-part-type="genus" reg="Arthrotus">Arthrotus</tp:taxon-name-part></tp:taxon-name> / <tp:taxon-name><tp:taxon-name-part taxon-name-part-type="genus" reg="Arthrotus"/><tp:taxon-name-part taxon-name-part-type="species" reg="hirashimai">hirashimai</tp:taxon-name-part></tp:taxon-name> / Kimoto, n. sp. [h, w] // HOLOTYPE [p, r]”. <bold><italic>Paratype</italic></bold>: 1♀ (<named-content xmlns:xlink="http://www.w3.org/1999/xlink" content-type="dwc:institutional_code" xlink:title="Kitakyushu Museum of Natural History and Human History, Kitakyushu, Japan" xlink:href="http://grbio.org/institution/kitakyushu-museum-and-institute-natural-history" xlink:type="simple">KMNH</named-content>), same data as holotype but with “PARATOPOTYPE [p, b]”.</p><p><italic><tp:taxon-name><tp:taxon-name-part taxon-name-part-type="genus" reg="Proegmena">Proegmena</tp:taxon-name-part><tp:taxon-name-part taxon-name-part-type="species" reg="taiwana">taiwana</tp:taxon-name-part></tp:taxon-name></italic>. The male holotype and one male paratype should be deposited at the Hokkaido University but were not found (Takemoto pers. comm., 23 Sept 2021). Two paratypes were deposited at the Takizawa’s private collection. 1♀ (<abbrev xmlns:xlink="http://www.w3.org/1999/xlink" xlink:title="Haruo Takizawa private collection" id="ABBRID0ERMAG" xlink:type="simple">HTC</abbrev>): “Chitou (溪頭) Chu- / shan (竹山) Taiwan / 6–7.VII.1975 / H. Takizawa [p, w] // Paratype [h, red letter] // <tp:taxon-name><tp:taxon-name-part taxon-name-part-type="genus" reg="Proegmena">Proegmena</tp:taxon-name-part></tp:taxon-name> / <tp:taxon-name><tp:taxon-name-part taxon-name-part-type="genus" reg="Proegmena"/><tp:taxon-name-part taxon-name-part-type="species" reg="taiwana">taiwana</tp:taxon-name-part></tp:taxon-name> n. sp. [h] / para-T [h, red letters] 197[p]7.2[h] / Det. H. Takizawa [p, w] (on the back of the same card)”; 1♂ (<abbrev xmlns:xlink="http://www.w3.org/1999/xlink" xlink:title="Haruo Takizawa private collection" id="ABBRID0EENAG" xlink:type="simple">HTC</abbrev>): “(male aedeagus glued on the card) // Chitou (溪頭) Chu- / shan (竹山) Taiwan / 6–7.VII.1975 / H. Takizawa [p, w] // PARATYPE (?) / <tp:taxon-name><tp:taxon-name-part taxon-name-part-type="genus" reg="Proegmena">Proegmena</tp:taxon-name-part></tp:taxon-name> / <tp:taxon-name><tp:taxon-name-part taxon-name-part-type="genus" reg="Proegmena"/><tp:taxon-name-part taxon-name-part-type="species" reg="taiwana">taiwana</tp:taxon-name-part></tp:taxon-name> [h, w] // 2021.X.15 / H. Takizawa / det. [p, w] (on the back of the same card). However, both paratypes should be females based on the original description (<xref ref-type="bibr" rid="B19">Takizawa 1978</xref>).</p></tp:treatment-sec><tp:treatment-sec sec-type="material" id="SECID0E2NAG"><title>Other material</title><p><bold>(<italic>n</italic> = 40).</bold> Taiwan. Chiayi: 3♂, 1♀ (<named-content xmlns:xlink="http://www.w3.org/1999/xlink" content-type="dwc:institutional_code" xlink:title="Applied Zoology Division, Taiwan Agricultural Research Institute, Taichung, Taiwan" xlink:href="http://grbio.org/institution/taiwan-agricultural-research-institute" xlink:type="simple">TARI</named-content>), Alishan (阿里山), 29.V.2016, leg. Y.-T. Chung; 3♂, 2♀ (<named-content xmlns:xlink="http://www.w3.org/1999/xlink" content-type="dwc:institutional_code" xlink:title="Applied Zoology Division, Taiwan Agricultural Research Institute, Taichung, Taiwan" xlink:href="http://grbio.org/institution/taiwan-agricultural-research-institute" xlink:type="simple">TARI</named-content>), same but with “leg. B.-X. Guo; 1♀ (<named-content xmlns:xlink="http://www.w3.org/1999/xlink" content-type="dwc:institutional_code" xlink:title="Applied Zoology Division, Taiwan Agricultural Research Institute, Taichung, Taiwan" xlink:href="http://grbio.org/institution/taiwan-agricultural-research-institute" xlink:type="simple">TARI</named-content>), Fenchihu (奮起湖), 25.V.1981, leg. K. Sasagawa; 3♀ (<abbrev xmlns:xlink="http://www.w3.org/1999/xlink" xlink:title="Haruo Takizawa private collection" id="ABBRID0EVOAG" xlink:type="simple">HTC</abbrev>), same locality, 11–12.VII.1981, leg. H. Takizawa; 1♀ (<named-content xmlns:xlink="http://www.w3.org/1999/xlink" content-type="dwc:institutional_code" xlink:title="Applied Zoology Division, Taiwan Agricultural Research Institute, Taichung, Taiwan" xlink:href="http://grbio.org/institution/taiwan-agricultural-research-institute" xlink:type="simple">TARI</named-content>), Tutzuhu trail (杜仔湖步道), 1.VI.2014, leg. W.-C. Liao; Nantou: 1♂ (<named-content xmlns:xlink="http://www.w3.org/1999/xlink" content-type="dwc:institutional_code" xlink:title="Applied Zoology Division, Taiwan Agricultural Research Institute, Taichung, Taiwan" xlink:href="http://grbio.org/institution/taiwan-agricultural-research-institute" xlink:type="simple">TARI</named-content>), Hsitou (溪頭), 15.VI.2011, leg. C.-F. Lee; 2♂ (<named-content xmlns:xlink="http://www.w3.org/1999/xlink" content-type="dwc:institutional_code" xlink:title="Applied Zoology Division, Taiwan Agricultural Research Institute, Taichung, Taiwan" xlink:href="http://grbio.org/institution/taiwan-agricultural-research-institute" xlink:type="simple">TARI</named-content>), Tungfu (同富), 9.VI.2009, leg. C.-F. Lee; 1♂, 3♀ (<abbrev xmlns:xlink="http://www.w3.org/1999/xlink" xlink:title="Haruo Takizawa private collection" id="ABBRID0EIPAG" xlink:type="simple">HTC</abbrev>), Tongpu (= Tungpu, 東埔), 5–10.VII.1977, leg. H. Takizawa; 2♀ (<abbrev xmlns:xlink="http://www.w3.org/1999/xlink" xlink:title="Haruo Takizawa private collection" id="ABBRID0EMPAG" xlink:type="simple">HTC</abbrev>), same but with “6–8.VII.1981”; 2♂, 6♀ (<abbrev xmlns:xlink="http://www.w3.org/1999/xlink" xlink:title="Haruo Takizawa private collection" id="ABBRID0EQPAG" xlink:type="simple">HTC</abbrev>), same but with “16–18.VII.1995”; 3♂, 5♀ (<named-content xmlns:xlink="http://www.w3.org/1999/xlink" content-type="dwc:institutional_code" xlink:title="Applied Zoology Division, Taiwan Agricultural Research Institute, Taichung, Taiwan" xlink:href="http://grbio.org/institution/taiwan-agricultural-research-institute" xlink:type="simple">TARI</named-content>), same locality, 19–23.VII.1982, leg. L. Y. Chou &amp; T. Lin; 1♀ (<named-content xmlns:xlink="http://www.w3.org/1999/xlink" content-type="dwc:institutional_code" xlink:title="Applied Zoology Division, Taiwan Agricultural Research Institute, Taichung, Taiwan" xlink:href="http://grbio.org/institution/taiwan-agricultural-research-institute" xlink:type="simple">TARI</named-content>), same locality, 20–24.VI.1983, leg. K. C. Chou &amp; C. Y. Wong.</p></tp:treatment-sec><tp:treatment-sec sec-type="diagnosis" id="SECID0E5PAG"><title>Diagnosis.</title><p>Adults of <italic><tp:taxon-name><tp:taxon-name-part taxon-name-part-type="genus" reg="Arthrotus">Arthrotus</tp:taxon-name-part><tp:taxon-name-part taxon-name-part-type="species" reg="hirashimai">hirashimai</tp:taxon-name-part></tp:taxon-name></italic> Kimoto (Fig. <xref ref-type="fig" rid="F6">6A–C</xref>) are similar to those of <italic><tp:taxon-name><tp:taxon-name-part taxon-name-part-type="genus" reg="Arthrotus">A.</tp:taxon-name-part><tp:taxon-name-part taxon-name-part-type="species" reg="abdominalis">abdominalis</tp:taxon-name-part></tp:taxon-name></italic> (Chûjô) (Fig. <xref ref-type="fig" rid="F1">1A–C</xref>), <italic><tp:taxon-name><tp:taxon-name-part taxon-name-part-type="genus" reg="Arthrotus">A.</tp:taxon-name-part><tp:taxon-name-part taxon-name-part-type="species" reg="gressitti">gressitti</tp:taxon-name-part></tp:taxon-name></italic> Kimoto (Fig. <xref ref-type="fig" rid="F1">1D–F</xref>), and <italic><tp:taxon-name><tp:taxon-name-part taxon-name-part-type="genus" reg="Arthrotus">A.</tp:taxon-name-part><tp:taxon-name-part taxon-name-part-type="species" reg="yuae">yuae</tp:taxon-name-part></tp:taxon-name></italic> sp. nov. (Fig. <xref ref-type="fig" rid="F6">6D–F</xref>) in possessing metallic blue elytra with transverse depression at basal 1/3 (various elytra without transverse depression in other congeners), and straight lateral margins of the pronotum (rounded lateral margins of the pronotum in other congeners). Adults of <italic><tp:taxon-name><tp:taxon-name-part taxon-name-part-type="genus" reg="Arthrotus">A.</tp:taxon-name-part><tp:taxon-name-part taxon-name-part-type="species" reg="hirashimai">hirashimai</tp:taxon-name-part></tp:taxon-name></italic> (Fig. <xref ref-type="fig" rid="F6">6A–C</xref>) and <italic><tp:taxon-name><tp:taxon-name-part taxon-name-part-type="genus" reg="Arthrotus">A.</tp:taxon-name-part><tp:taxon-name-part taxon-name-part-type="species" reg="yuae">yuae</tp:taxon-name-part></tp:taxon-name></italic> sp. nov. (Fig. <xref ref-type="fig" rid="F6">6D–F</xref>) are recognized by their yellowish-brown heads, thoraces, and legs (metallic blue head, thorax, and legs in <italic><tp:taxon-name><tp:taxon-name-part taxon-name-part-type="genus" reg="Arthrotus">A.</tp:taxon-name-part><tp:taxon-name-part taxon-name-part-type="species" reg="abdominalis">abdominalis</tp:taxon-name-part></tp:taxon-name></italic> (Fig. <xref ref-type="fig" rid="F1">1A–C</xref>); black head, thorax, and legs in <italic><tp:taxon-name><tp:taxon-name-part taxon-name-part-type="genus" reg="Arthrotus">A.</tp:taxon-name-part><tp:taxon-name-part taxon-name-part-type="species" reg="gressitti">gressitti</tp:taxon-name-part></tp:taxon-name></italic> (Fig. <xref ref-type="fig" rid="F1">1D–F</xref>)); and less slender antennae, anternnomeres V–VIII &lt; 5.5 × longer than wide (&gt; 5.5 × longer than wide in <italic><tp:taxon-name><tp:taxon-name-part taxon-name-part-type="genus" reg="Arthrotus">A.</tp:taxon-name-part><tp:taxon-name-part taxon-name-part-type="species" reg="abdominalis">abdominalis</tp:taxon-name-part></tp:taxon-name></italic>). Males of <italic><tp:taxon-name><tp:taxon-name-part taxon-name-part-type="genus" reg="Arthrotus">A.</tp:taxon-name-part><tp:taxon-name-part taxon-name-part-type="species" reg="hirashimai">hirashimai</tp:taxon-name-part></tp:taxon-name></italic> are different from those of <italic><tp:taxon-name><tp:taxon-name-part taxon-name-part-type="genus" reg="Arthrotus">A.</tp:taxon-name-part><tp:taxon-name-part taxon-name-part-type="species" reg="yuae">yuae</tp:taxon-name-part></tp:taxon-name></italic> sp. nov. by the tectum of the aedeagus being covered with short needle-shaped setae laterally and stout teeth apically (Fig. <xref ref-type="fig" rid="F7">7C</xref>) (covered with stout teeth in <italic><tp:taxon-name><tp:taxon-name-part taxon-name-part-type="genus" reg="Arthrotus">A.</tp:taxon-name-part><tp:taxon-name-part taxon-name-part-type="species" reg="yuae">yuae</tp:taxon-name-part></tp:taxon-name></italic> sp. nov. (Fig. <xref ref-type="fig" rid="F8">8C</xref>)), and apex of aedeagus curved (Fig. <xref ref-type="fig" rid="F7">7D</xref>) (apex of aedeagus recurved in <italic><tp:taxon-name><tp:taxon-name-part taxon-name-part-type="genus" reg="Arthrotus">A.</tp:taxon-name-part><tp:taxon-name-part taxon-name-part-type="species" reg="yuae">yuae</tp:taxon-name-part></tp:taxon-name></italic> sp. nov. (Fig. <xref ref-type="fig" rid="F8">8D</xref>)). In addition, both species are allopatric. Adults of <italic><tp:taxon-name><tp:taxon-name-part taxon-name-part-type="genus" reg="Arthrotus">A.</tp:taxon-name-part><tp:taxon-name-part taxon-name-part-type="species" reg="hirashimai">hirashimai</tp:taxon-name-part></tp:taxon-name></italic> are found at mid-elevations (1000–2500 m) of central Taiwan while those of <italic><tp:taxon-name><tp:taxon-name-part taxon-name-part-type="genus" reg="Arthrotus">A.</tp:taxon-name-part><tp:taxon-name-part taxon-name-part-type="species" reg="yuae">yuae</tp:taxon-name-part></tp:taxon-name></italic> sp. nov. are restricted to lowlands (below 1500 m) of southern Taiwan (Fig. <xref ref-type="fig" rid="F5">5</xref>).</p></tp:treatment-sec><tp:treatment-sec sec-type="redescription" id="SECID0E4WAG"><title>Redescription.</title><p>Body color yellowish brown, elytra metallic blue, antennae black, vertex darkened in most of individuals (Fig. <xref ref-type="fig" rid="F6">6A–C</xref>). Pronotum with median transverse depression; dull, with reticulate microsculpture; with sparse, fine punctures confused with a few coarse punctures; lateral margins straight, basally narrowed; apical and basal margins slightly concave. Elytra with rounded lateral margins, widest at apical 1/3, disc shiny, without reticulate microsculpture, and with dense, coarse punctures, with distinct transverse depression at basal 1/3.</p><fig id="F6" position="float" orientation="portrait"><object-id xmlns:xlink="http://www.w3.org/1999/xlink" content-type="doi" xlink:type="simple">10.3897/zookeys.1091.79486.figure6</object-id><object-id xmlns:xlink="http://www.w3.org/1999/xlink" content-type="arpha" xlink:type="simple">8939DA1E-73F9-54C9-8618-657F1543DC77</object-id><label>Figure 6.</label><caption><p>Habitus of <italic><tp:taxon-name><tp:taxon-name-part taxon-name-part-type="genus" reg="Arthrotus">Arthrotus</tp:taxon-name-part><tp:taxon-name-part taxon-name-part-type="species" reg="hirashimai">hirashimai</tp:taxon-name-part></tp:taxon-name></italic> Kimoto and <italic><tp:taxon-name><tp:taxon-name-part taxon-name-part-type="genus" reg="Arthrotus">A.</tp:taxon-name-part><tp:taxon-name-part taxon-name-part-type="species" reg="yuae">yuae</tp:taxon-name-part></tp:taxon-name></italic> sp. nov. <bold>A</bold><italic><tp:taxon-name><tp:taxon-name-part taxon-name-part-type="genus" reg="Arthrotus">A.</tp:taxon-name-part><tp:taxon-name-part taxon-name-part-type="species" reg="hirashimai">hirashimai</tp:taxon-name-part></tp:taxon-name></italic>, male, dorsal view <bold>B</bold><italic><tp:taxon-name><tp:taxon-name-part taxon-name-part-type="genus" reg="Arthrotus">A.</tp:taxon-name-part><tp:taxon-name-part taxon-name-part-type="species" reg="hirashimai">hirashimai</tp:taxon-name-part></tp:taxon-name></italic>, male, ventral view <bold>C</bold><italic><tp:taxon-name><tp:taxon-name-part taxon-name-part-type="genus" reg="Arthrotus">A.</tp:taxon-name-part><tp:taxon-name-part taxon-name-part-type="species" reg="hirashimai">hirashimai</tp:taxon-name-part></tp:taxon-name></italic>, female, dorsal view <bold>D</bold><italic><tp:taxon-name><tp:taxon-name-part taxon-name-part-type="genus" reg="Arthrotus">A.</tp:taxon-name-part><tp:taxon-name-part taxon-name-part-type="species" reg="yuae">yuae</tp:taxon-name-part></tp:taxon-name></italic> sp. nov., male, dorsal view <bold>E</bold><italic><tp:taxon-name><tp:taxon-name-part taxon-name-part-type="genus" reg="Arthrotus">A.</tp:taxon-name-part><tp:taxon-name-part taxon-name-part-type="species" reg="yuae">yuae</tp:taxon-name-part></tp:taxon-name></italic> sp. nov., male, ventral view <bold>F</bold><italic><tp:taxon-name><tp:taxon-name-part taxon-name-part-type="genus" reg="Arthrotus">A.</tp:taxon-name-part><tp:taxon-name-part taxon-name-part-type="species" reg="yuae">yuae</tp:taxon-name-part></tp:taxon-name></italic> sp. nov., female, dorsal view.</p></caption><graphic xmlns:xlink="http://www.w3.org/1999/xlink" xlink:href="zookeys-1091-161-g006.jpg" position="float" orientation="portrait" xlink:type="simple" id="oo_667371.jpg"><uri content-type="original_file" xlink:type="simple">https://binary.pensoft.net/fig/667371</uri></graphic></fig><p><bold>Male.</bold> Length 5.6–6.4 mm, width 2.6–2.7 mm. Antennae filiform (Fig. <xref ref-type="fig" rid="F7">7A</xref>), antennomere III modified, much shorter than II, IV–VII apically widened, length ratios of antennomeres I–XI 1.0: 0.4: 0.3: 1.6: 1.4: 1.3: 1.4: 1.3: 1.3: 1.2: 1.5, length to width ratios of antennomeres I–XI 2.9: 1.6: 0.9: 4.8: 3.6: 3.8: 4.4: 4.5: 5.2: 5.4: 6.1. Pronotum 1.5–1.6 × wider than long. Elytra 1.6 × longer than wide. Aedeagus (Fig. <xref ref-type="fig" rid="F7">7C, D</xref>) extremely slender, ~ 10.2 × longer than wide, parallel-sided, slightly narrowed at apical 1/4, basally widened, apex widely rounded; tectum membranous, sides covered with densely, well-sclerotized, stout setae; weakly curved in lateral view, apex recruved; primary endophallic sclerite elongate, ~ 0.8 × as long as aedeagus, apex pointed, with a cluster of dense setae near apex, deeply bifurcate from middle to base; a pair of dorsal slclerite longitudinal and apically connected with primary sclerite.</p><fig id="F7" position="float" orientation="portrait"><object-id xmlns:xlink="http://www.w3.org/1999/xlink" content-type="doi" xlink:type="simple">10.3897/zookeys.1091.79486.figure7</object-id><object-id xmlns:xlink="http://www.w3.org/1999/xlink" content-type="arpha" xlink:type="simple">68F73B62-A782-5556-9191-C2281F3D4831</object-id><label>Figure 7.</label><caption><p>Diagnostic characters of <italic><tp:taxon-name><tp:taxon-name-part taxon-name-part-type="genus" reg="Arthrotus">Arthrotus</tp:taxon-name-part><tp:taxon-name-part taxon-name-part-type="species" reg="hirashimai">hirashimai</tp:taxon-name-part></tp:taxon-name></italic> Kimoto <bold>A</bold> antenna, male <bold>B</bold> antenna, female <bold>C</bold> aedeagus, dorsal view <bold>D</bold> aedeagus, lateral view <bold>E</bold> gonocoxae <bold>F</bold> abdominal ventrite VIII <bold>G</bold> spermatheca.</p></caption><graphic xmlns:xlink="http://www.w3.org/1999/xlink" xlink:href="zookeys-1091-161-g007.jpg" position="float" orientation="portrait" xlink:type="simple" id="oo_667372.jpg"><uri content-type="original_file" xlink:type="simple">https://binary.pensoft.net/fig/667372</uri></graphic></fig><p><bold>Female.</bold> Length 6.1–7.2 mm, width 2.8–3.4 mm. Antennae (Fig. <xref ref-type="fig" rid="F7">7B</xref>) much shorter than in males, antennomere III slightly longer than II, length ratios of antennomeres I–XI 1.0: 0.4: 0.5: 1.1: 1.0: 0.9: 1.0: 0.9: 0.9: 0.8: 1.0, length to width ratios of antennomeres I–XI 3.2: 1.9: 2.4: 5.1: 4.4: 4.2: 4.6: 4.3: 4.2: 4.1: 5.3. Pronotum 1.5–1.6 × wider than long. Elytra 1.6–1.7 × longer than wide. Ventrite VIII (Fig. <xref ref-type="fig" rid="F7">7F</xref>) membranous, apical widely rounded, with scattered long setae at sides and along apical margin, and dense short setae at apical margin; spiculum extremely slender. Receptacle of spermatheca (Fig. <xref ref-type="fig" rid="F7">7G</xref>) slightly swollen, undivided from pump; pump narrow and moderately curved, apex truncate; sclerotized proximal spermathecal duct wide and short, shallowly projecting into receptaculum. Gonocoxae (Fig. <xref ref-type="fig" rid="F7">7E</xref>) narrowly connected at middle, ~ 6.2 × longer than wide, curved inwards at apical 1/3, with one long seta at apical 1/3, nine additional setae at apical areas.</p></tp:treatment-sec><tp:treatment-sec sec-type="Food plants" id="SECID0E53AG"><title>Food plants.</title><p>Unknown.</p></tp:treatment-sec><tp:treatment-sec sec-type="distribution" id="SECID0ED4AG"><title>Distribution.</title><p>Adults are restricted to several localities at mid-elevations of central Taiwan, including Hsitou (溪頭), Tungfu (同富), and Tungpu (東埔) in south Nantou county; Alishan (阿里山), Fenchihu (奮起湖), and Tutzuhu trail (杜仔湖步道) in Chiayi county (Fig. <xref ref-type="fig" rid="F5">5</xref>).</p></tp:treatment-sec><tp:treatment-sec><!--Section generated to contain objects referenced in tp:taxon-treatment.--><fig id="F5" position="float" orientation="portrait"><object-id xmlns:xlink="http://www.w3.org/1999/xlink" content-type="doi" xlink:type="simple">10.3897/zookeys.1091.79486.figure5</object-id><object-id xmlns:xlink="http://www.w3.org/1999/xlink" content-type="arpha" xlink:type="simple">412A7DCD-DB67-57E1-951D-1D64DDABC818</object-id><label>Figure 5.</label><caption><p>Distribution map of <italic><tp:taxon-name><tp:taxon-name-part taxon-name-part-type="genus" reg="Arthrotus">Arthrotus</tp:taxon-name-part><tp:taxon-name-part taxon-name-part-type="species" reg="gressitti">gressitti</tp:taxon-name-part></tp:taxon-name></italic> Kimoto, <italic><tp:taxon-name><tp:taxon-name-part taxon-name-part-type="genus" reg="Arthrotus">A.</tp:taxon-name-part><tp:taxon-name-part taxon-name-part-type="species" reg="hirashimai">hirashimai</tp:taxon-name-part></tp:taxon-name></italic> Kimoto, and <italic><tp:taxon-name><tp:taxon-name-part taxon-name-part-type="genus" reg="Arthrotus">A.</tp:taxon-name-part><tp:taxon-name-part taxon-name-part-type="species" reg="yuae">yuae</tp:taxon-name-part></tp:taxon-name></italic> sp. nov., solid line: 1000 m, broken line: 2000 m, black areas: 3000 m. Key: green dots <italic><tp:taxon-name><tp:taxon-name-part taxon-name-part-type="genus" reg="Arthrotus">A.</tp:taxon-name-part><tp:taxon-name-part taxon-name-part-type="species" reg="gressitti">gressitti</tp:taxon-name-part></tp:taxon-name></italic>, red dots <italic><tp:taxon-name><tp:taxon-name-part taxon-name-part-type="genus" reg="Arthrotus">A.</tp:taxon-name-part><tp:taxon-name-part taxon-name-part-type="species" reg="hirashimai">hirashimai</tp:taxon-name-part></tp:taxon-name></italic>, blue dots <italic><tp:taxon-name><tp:taxon-name-part taxon-name-part-type="genus" reg="Arthrotus">A.</tp:taxon-name-part><tp:taxon-name-part taxon-name-part-type="species" reg="yuae">yuae</tp:taxon-name-part></tp:taxon-name></italic> sp. nov.</p></caption><graphic xmlns:xlink="http://www.w3.org/1999/xlink" xlink:href="zookeys-1091-161-g005.jpg" position="float" orientation="portrait" xlink:type="simple" id="oo_667370.jpg"><uri content-type="original_file" xlink:type="simple">https://binary.pensoft.net/fig/667370</uri></graphic></fig><fig id="F1" position="float" orientation="portrait"><object-id xmlns:xlink="http://www.w3.org/1999/xlink" content-type="doi" xlink:type="simple">10.3897/zookeys.1091.79486.figure1</object-id><object-id xmlns:xlink="http://www.w3.org/1999/xlink" content-type="arpha" xlink:type="simple">8D1CD0A4-C3F7-5B93-BE7C-D1FE6DF02F42</object-id><label>Figure 1.</label><caption><p>Habitus of <italic><tp:taxon-name><tp:taxon-name-part taxon-name-part-type="genus" reg="Arthrotus">Arthrotus</tp:taxon-name-part><tp:taxon-name-part taxon-name-part-type="species" reg="abdominalis">abdominalis</tp:taxon-name-part></tp:taxon-name></italic> (Chûjô) and <italic><tp:taxon-name><tp:taxon-name-part taxon-name-part-type="genus" reg="Arthrotus">A.</tp:taxon-name-part><tp:taxon-name-part taxon-name-part-type="species" reg="gressitti">gressitti</tp:taxon-name-part></tp:taxon-name></italic> Kimoto <bold>A</bold><italic><tp:taxon-name><tp:taxon-name-part taxon-name-part-type="genus" reg="Arthrotus">A.</tp:taxon-name-part><tp:taxon-name-part taxon-name-part-type="species" reg="abdominalis">abdominalis</tp:taxon-name-part></tp:taxon-name></italic>, male, dorsal view <bold>B</bold><italic><tp:taxon-name><tp:taxon-name-part taxon-name-part-type="genus" reg="Arthrotus">A.</tp:taxon-name-part><tp:taxon-name-part taxon-name-part-type="species" reg="abdominalis">abdominalis</tp:taxon-name-part></tp:taxon-name></italic>, female, dorsal view <bold>C</bold><italic><tp:taxon-name><tp:taxon-name-part taxon-name-part-type="genus" reg="Arthrotus">A.</tp:taxon-name-part><tp:taxon-name-part taxon-name-part-type="species" reg="abdominalis">abdominalis</tp:taxon-name-part></tp:taxon-name></italic>, female, ventral view <bold>D</bold><italic><tp:taxon-name><tp:taxon-name-part taxon-name-part-type="genus" reg="Arthrotus">A.</tp:taxon-name-part><tp:taxon-name-part taxon-name-part-type="species" reg="gressitti">gressitti</tp:taxon-name-part></tp:taxon-name></italic>, male, dorsal view <bold>E</bold><italic><tp:taxon-name><tp:taxon-name-part taxon-name-part-type="genus" reg="Arthrotus">A.</tp:taxon-name-part><tp:taxon-name-part taxon-name-part-type="species" reg="gressitti">gressitti</tp:taxon-name-part></tp:taxon-name></italic>, male, ventral view <bold>F</bold><italic><tp:taxon-name><tp:taxon-name-part taxon-name-part-type="genus" reg="Arthrotus">A.</tp:taxon-name-part><tp:taxon-name-part taxon-name-part-type="species" reg="gressitti">gressitti</tp:taxon-name-part></tp:taxon-name></italic>, female, dorsal view.</p></caption><graphic xmlns:xlink="http://www.w3.org/1999/xlink" xlink:href="zookeys-1091-161-g001.jpg" position="float" orientation="portrait" xlink:type="simple" id="oo_667366.jpg"><uri content-type="original_file" xlink:type="simple">https://binary.pensoft.net/fig/667366</uri></graphic></fig><fig id="F8" position="float" orientation="portrait"><object-id xmlns:xlink="http://www.w3.org/1999/xlink" content-type="doi" xlink:type="simple">10.3897/zookeys.1091.79486.figure8</object-id><object-id xmlns:xlink="http://www.w3.org/1999/xlink" content-type="arpha" xlink:type="simple">439341B8-43BB-54C2-B258-BBFF5B255ADA</object-id><label>Figure 8.</label><caption><p>Diagnostic characters of <italic><tp:taxon-name><tp:taxon-name-part taxon-name-part-type="genus" reg="Arthrotus">Arthrotus</tp:taxon-name-part><tp:taxon-name-part taxon-name-part-type="species" reg="yuae">yuae</tp:taxon-name-part></tp:taxon-name></italic> sp. nov. <bold>A</bold> antenna, male <bold>B</bold> antenna, female <bold>C</bold> aedeagus, dorsal view <bold>D</bold> aedeagus, lateral view <bold>E</bold> gonocoxae <bold>F</bold> abdominal ventrite VIII <bold>G</bold> spermatheca.</p></caption><graphic xmlns:xlink="http://www.w3.org/1999/xlink" xlink:href="zookeys-1091-161-g008.jpg" position="float" orientation="portrait" xlink:type="simple" id="oo_667373.jpg"><uri content-type="original_file" xlink:type="simple">https://binary.pensoft.net/fig/667373</uri></graphic></fig></tp:treatment-sec><ref-list><ref id="B13"><mixed-citation xmlns:xlink="http://www.w3.org/1999/xlink" xlink:type="simple"><person-group><name name-style="western"><surname>Kimoto</surname><given-names>S</given-names></name></person-group> (<year>1996</year>) <article-title>Notes on the <tp:taxon-name><tp:taxon-name-part taxon-name-part-type="family">Chrysomelidae</tp:taxon-name-part></tp:taxon-name> from Taiwan, China, XIII.</article-title><source>Entomological Review of Japan</source><volume>51</volume>: <fpage>27</fpage>–<lpage>51</lpage>. <ext-link xlink:href="http://coleoptera.sakura.ne.jp/ERJ/ERJ51(1)1996.pdf" ext-link-type="uri" xlink:type="simple">http://coleoptera.sakura.ne.jp/ERJ/ERJ51(1)1996.pdf</ext-link></mixed-citation></ref><ref id="B19"><mixed-citation xmlns:xlink="http://www.w3.org/1999/xlink" xlink:type="simple"><person-group><name name-style="western"><surname>Takizawa</surname><given-names>H</given-names></name></person-group> (<year>1978</year>) <article-title>Notes on Taiwanese <tp:taxon-name><tp:taxon-name-part taxon-name-part-type="family">Chrysomelidae</tp:taxon-name-part></tp:taxon-name>, I.</article-title><source>Kontyû</source><volume>46</volume>: <fpage>123</fpage>–<lpage>134</lpage>. <ext-link xlink:href="https://dl.ndl.go.jp/view/download/digidepo_10652117_po_ART0006019494.pdf?contentNo=1&amp;alternativeNo=" ext-link-type="uri" xlink:type="simple">https://dl.ndl.go.jp/view/download/digidepo_10652117_po_ART0006019494.pdf?contentNo=1&amp;alternativeNo=</ext-link></mixed-citation></ref></ref-list></tp:taxon-treatment>
