# Supplementary material for: ﻿Revision of the genus Arthrotus Motschulsky, 1858 (Coleoptera, Chrysomelidae, Galerucinae) of Taiwan, with notes on color polymorphism
Source: Zookeys. 2022 Apr 1;1091:161–208. doi: 10.3897/zookeys.1091.79486 (PMC9005468; doi:10.3897/zookeys.1091.79486)
Supplement: XML Treatment for Arthrotus fulvus [file zookeys.1091.79486-treatment5.xml]

<!DOCTYPE tp:taxon-treatment
  PUBLIC "-//TaxonX//DTD Taxonomic Treatment Publishing DTD v0 20100105//EN" "tax-treatment-NSO.dtd">
<tp:taxon-treatment xmlns:tp="http://www.plazi.org/taxpub"><tp:treatment-meta><kwd-group><label>Taxon classification</label><kwd>
              <named-content content-type="kingdom">Animalia</named-content>
            </kwd><kwd>
              <named-content content-type="order">Coleoptera</named-content>
            </kwd><kwd>
              <named-content content-type="family">Chrysomelidae</named-content>
            </kwd></kwd-group><mixed-citation publication-type="journal"><person-group><name><surname>Lee</surname><given-names>Chi-Feng</given-names></name></person-group><article-title>﻿Revision of the genus <italic><tp:taxon-name><tp:taxon-name-part taxon-name-part-type="genus" reg="Arthrotus">Arthrotus</tp:taxon-name-part></tp:taxon-name></italic> Motschulsky, 1858 (<tp:taxon-name><tp:taxon-name-part taxon-name-part-type="order">Coleoptera</tp:taxon-name-part></tp:taxon-name>, <tp:taxon-name><tp:taxon-name-part taxon-name-part-type="family">Chrysomelidae</tp:taxon-name-part></tp:taxon-name>, <tp:taxon-name><tp:taxon-name-part taxon-name-part-type="subfamily">Galerucinae</tp:taxon-name-part></tp:taxon-name>) of Taiwan, with notes on color polymorphism</article-title><source>Zookeys</source><day>01</day><month>04</month><year>2022</year><volume>1091</volume><fpage>161</fpage><lpage>208</lpage><pub-id pub-id-type="doi">10.3897/zookeys.1091.79486</pub-id></mixed-citation></tp:treatment-meta><tp:nomenclature><label>﻿</label><tp:taxon-name>
            <object-id xmlns:xlink="http://www.w3.org/1999/xlink" content-type="arpha" xlink:type="simple">90A5C025-ED90-5D00-ABAF-0EAFC3AC1B01</object-id>
            <tp:taxon-name-part taxon-name-part-type="genus" reg="Arthrotus">Arthrotus</tp:taxon-name-part>
            <tp:taxon-name-part taxon-name-part-type="species" reg="fulvus">fulvus</tp:taxon-name-part>
          </tp:taxon-name><tp:taxon-authority>Chûjô, 1938</tp:taxon-authority><xref ref-type="fig" rid="F9">Figs 9</xref><xref ref-type="fig" rid="F10">, 10</xref><xref ref-type="fig" rid="F11">, 11</xref><xref ref-type="fig" rid="F12">, 12</xref><xref ref-type="fig" rid="F13">, 13</xref><tp:nomenclature-citation-list><tp:nomenclature-citation><tp:taxon-name>
                <tp:taxon-name-part taxon-name-part-type="genus" reg="Arthrotus">Arthrotus</tp:taxon-name-part>
                <tp:taxon-name-part taxon-name-part-type="species" reg="fulvus">fulvus</tp:taxon-name-part>
              </tp:taxon-name><comment>Chûjô, 1938: 139; <xref ref-type="bibr" rid="B10">Kimoto 1987</xref>: 190 (additional records); <xref ref-type="bibr" rid="B11">Kimoto 1989</xref>: 259 (additional records); <xref ref-type="bibr" rid="B12">Kimoto 1991</xref>: 16 (additional records).</comment></tp:nomenclature-citation><tp:nomenclature-citation><tp:taxon-name>
                <tp:taxon-name-part taxon-name-part-type="genus" reg="Arthrotus">Arthrotus</tp:taxon-name-part>
                <tp:taxon-name-part taxon-name-part-type="species" reg="testaceus">testaceus</tp:taxon-name-part>
              </tp:taxon-name><comment>: <xref ref-type="bibr" rid="B7">Kimoto 1969</xref>: 60 (part).</comment></tp:nomenclature-citation><tp:nomenclature-citation><tp:taxon-name>
                <tp:taxon-name-part taxon-name-part-type="genus" reg="Dercetina">Dercetina</tp:taxon-name-part>
                <tp:taxon-name-part taxon-name-part-type="species" reg="nakanei">nakanei</tp:taxon-name-part>
              </tp:taxon-name><comment>Kimoto, 1969: 65. syn. nov.</comment></tp:nomenclature-citation><tp:nomenclature-citation><tp:taxon-name>
                <tp:taxon-name-part taxon-name-part-type="genus" reg="Arthrotus">Arthrotus</tp:taxon-name-part>
                <tp:taxon-name-part taxon-name-part-type="species" reg="nakanei">nakanei</tp:taxon-name-part>
              </tp:taxon-name><comment>: <xref ref-type="bibr" rid="B16">Lee and Bezdĕk 2013</xref>: 28 (transferred from <tp:taxon-name><tp:taxon-name-part taxon-name-part-type="genus" reg="Dercetina">Dercetina</tp:taxon-name-part></tp:taxon-name>).</comment></tp:nomenclature-citation></tp:nomenclature-citation-list></tp:nomenclature><tp:treatment-sec sec-type="Types" id="SECID0EWXBG"><title>Types.</title><p><italic><tp:taxon-name><tp:taxon-name-part taxon-name-part-type="genus" reg="Arthrotus">Arthrotus</tp:taxon-name-part><tp:taxon-name-part taxon-name-part-type="species" reg="fulvus">fulvus</tp:taxon-name-part></tp:taxon-name></italic>. Lectotype ♀ (<named-content xmlns:xlink="http://www.w3.org/1999/xlink" content-type="dwc:institutional_code" xlink:title="Applied Zoology Division, Taiwan Agricultural Research Institute, Taichung, Taiwan" xlink:href="http://grbio.org/institution/taiwan-agricultural-research-institute" xlink:type="simple">TARI</named-content>) here designated for clarifying its species identity which was confused with <italic><tp:taxon-name><tp:taxon-name-part taxon-name-part-type="genus" reg="Arthrotus">A.</tp:taxon-name-part><tp:taxon-name-part taxon-name-part-type="species" reg="testaceus">testaceus</tp:taxon-name-part></tp:taxon-name></italic>, labeled: “Chipon (= Chihpen, 知本) [h] / FORMOSA [p] / 25.III.1935 [h] / COL. M. CHUJO [p, w]”; CO / Type [p, w, circle label with yellow letters and yellow border] // <tp:taxon-name><tp:taxon-name-part taxon-name-part-type="genus" reg="Arthrotus">Arthrotus</tp:taxon-name-part></tp:taxon-name> / <tp:taxon-name><tp:taxon-name-part taxon-name-part-type="genus" reg="Arthrotus"/><tp:taxon-name-part taxon-name-part-type="species" reg="fulvus">fulvus</tp:taxon-name-part></tp:taxon-name> / Chûjô [h] / DET. M. CHUJO [p, w] // 1369 [p, w]”. Paralectotypes. 1♀ (<named-content xmlns:xlink="http://www.w3.org/1999/xlink" content-type="dwc:institutional_code" xlink:title="Applied Zoology Division, Taiwan Agricultural Research Institute, Taichung, Taiwan" xlink:href="http://grbio.org/institution/taiwan-agricultural-research-institute" xlink:type="simple">TARI</named-content>): “Formosa / Koshun (= Henchun, 恆春), 1918 / IV 25–V 25. / J. Sonan, [p, w] // CO / Type [p, w, circle label with yellow letters and yellow border] // <tp:taxon-name><tp:taxon-name-part taxon-name-part-type="genus" reg="Arthrotus">Arthrotus</tp:taxon-name-part></tp:taxon-name> / <tp:taxon-name><tp:taxon-name-part taxon-name-part-type="genus" reg="Arthrotus"/><tp:taxon-name-part taxon-name-part-type="species" reg="fulvus">fulvus</tp:taxon-name-part></tp:taxon-name> / Chûjô [h] / DET. M. CHUJO [p, w] // 2589 [p, w]”; 1♂ (<named-content xmlns:xlink="http://www.w3.org/1999/xlink" content-type="dwc:institutional_code" xlink:title="Applied Zoology Division, Taiwan Agricultural Research Institute, Taichung, Taiwan" xlink:href="http://grbio.org/institution/taiwan-agricultural-research-institute" xlink:type="simple">TARI</named-content>, lacking head): “Formosa / Shinchiku (= Hsinchu, 新竹), -18 / VII 1–30, / J. Sonan, // CO / Type [p, w, circle label with yellow letters and yellow border] // <tp:taxon-name><tp:taxon-name-part taxon-name-part-type="genus" reg="Arthrotus">Arthrotus</tp:taxon-name-part></tp:taxon-name> / <tp:taxon-name><tp:taxon-name-part taxon-name-part-type="genus" reg="Arthrotus"/><tp:taxon-name-part taxon-name-part-type="species" reg="fulvus">fulvus</tp:taxon-name-part></tp:taxon-name> / Chûjô [h] / DET. M. CHUJO [p, w] // 1495 [p, w]”</p><p><italic><tp:taxon-name><tp:taxon-name-part taxon-name-part-type="genus" reg="Dercetina">Dercetina</tp:taxon-name-part><tp:taxon-name-part taxon-name-part-type="species" reg="nakanei">nakanei</tp:taxon-name-part></tp:taxon-name></italic>. Types were studied by <xref ref-type="bibr" rid="B16">Lee and Bezdĕk (2013)</xref>.</p></tp:treatment-sec><tp:treatment-sec sec-type="material" id="SECID0E61BG"><title>Other material.</title><p>A total of 603 specimens was examined (Suppl. material <xref ref-type="supplementary-material" rid="S2">2</xref>).</p></tp:treatment-sec><tp:treatment-sec sec-type="diagnosis" id="SECID0EJ2BG"><title>Diagnosis.</title><p>Adults of <italic><tp:taxon-name><tp:taxon-name-part taxon-name-part-type="genus" reg="Arthrotus">Arthrotus</tp:taxon-name-part><tp:taxon-name-part taxon-name-part-type="species" reg="fulvus">fulvus</tp:taxon-name-part></tp:taxon-name></italic> Chûjô are similar to those of <italic><tp:taxon-name><tp:taxon-name-part taxon-name-part-type="genus" reg="Arthrotus">A.</tp:taxon-name-part><tp:taxon-name-part taxon-name-part-type="species" reg="tricolor">tricolor</tp:taxon-name-part></tp:taxon-name></italic> (Chûjô) in possessing rounded lateral margins of their pronota (straight lateral margins in <italic><tp:taxon-name><tp:taxon-name-part taxon-name-part-type="genus" reg="Arthrotus">A.</tp:taxon-name-part><tp:taxon-name-part taxon-name-part-type="species" reg="abdominalis">abdominalis</tp:taxon-name-part></tp:taxon-name></italic> (Chûjô), <italic><tp:taxon-name><tp:taxon-name-part taxon-name-part-type="genus" reg="Arthrotus">A.</tp:taxon-name-part><tp:taxon-name-part taxon-name-part-type="species" reg="gressitti">gressitti</tp:taxon-name-part></tp:taxon-name></italic> Kimoto, <italic><tp:taxon-name><tp:taxon-name-part taxon-name-part-type="genus" reg="Arthrotus">A.</tp:taxon-name-part><tp:taxon-name-part taxon-name-part-type="species" reg="hirashimai">hirashimai</tp:taxon-name-part></tp:taxon-name></italic> Kimoto, and <italic><tp:taxon-name><tp:taxon-name-part taxon-name-part-type="genus" reg="Arthrotus">A.</tp:taxon-name-part><tp:taxon-name-part taxon-name-part-type="species" reg="yuae">yuae</tp:taxon-name-part></tp:taxon-name></italic> sp. nov.), the less transverse pronotum and elytra, 1.7–2.0 × wider and long in pronotum and 1.5–1.6 × longer than wide in elytra (more transverse pronotum and elytra, 2.1–2.2 × wider and long and 1.4 × longer than wide in elytra of <italic><tp:taxon-name><tp:taxon-name-part taxon-name-part-type="genus" reg="Arthrotus">A.</tp:taxon-name-part><tp:taxon-name-part taxon-name-part-type="species" reg="testaceus">testaceus</tp:taxon-name-part></tp:taxon-name></italic> Gressitt &amp; Kimoto and <italic><tp:taxon-name><tp:taxon-name-part taxon-name-part-type="genus" reg="Arthrotus">A.</tp:taxon-name-part><tp:taxon-name-part taxon-name-part-type="species" reg="yangi">yangi</tp:taxon-name-part></tp:taxon-name></italic> sp. nov.), the more transverse antennomere III in males, 0.7–0.8 × longer than wide (Fig. <xref ref-type="fig" rid="F12">12A</xref>) (the less transverse antennomere III in males, 1.1 × longer than wide in <italic><tp:taxon-name><tp:taxon-name-part taxon-name-part-type="genus" reg="Arthrotus">A.</tp:taxon-name-part><tp:taxon-name-part taxon-name-part-type="species" reg="saigusai">saigusai</tp:taxon-name-part></tp:taxon-name></italic> Kimoto (Fig. <xref ref-type="fig" rid="F16">16A</xref>)). Adults of <italic><tp:taxon-name><tp:taxon-name-part taxon-name-part-type="genus" reg="Arthrotus">A.</tp:taxon-name-part><tp:taxon-name-part taxon-name-part-type="species" reg="fulvus">fulvus</tp:taxon-name-part></tp:taxon-name></italic> (Figs <xref ref-type="fig" rid="F9">9</xref>–<xref ref-type="fig" rid="F11">11</xref>) are different from those of <italic><tp:taxon-name><tp:taxon-name-part taxon-name-part-type="genus" reg="Arthrotus">A.</tp:taxon-name-part><tp:taxon-name-part taxon-name-part-type="species" reg="tricolor">tricolor</tp:taxon-name-part></tp:taxon-name></italic> in the absence of the characterstic color patterns of <italic><tp:taxon-name><tp:taxon-name-part taxon-name-part-type="genus" reg="Arthrotus">A.</tp:taxon-name-part><tp:taxon-name-part taxon-name-part-type="species" reg="tricolor">tricolor</tp:taxon-name-part></tp:taxon-name></italic> (Fig. <xref ref-type="fig" rid="F19">19</xref>), tectum of aedeagus with one pair of apical tube-like processes and disc covered with scattered short setae (Fig. <xref ref-type="fig" rid="F12">12C, D</xref>) (without pairs of apical tube-like processes and disc covered with clustered stout setae in <italic><tp:taxon-name><tp:taxon-name-part taxon-name-part-type="genus" reg="Arthrotus">A.</tp:taxon-name-part><tp:taxon-name-part taxon-name-part-type="species" reg="tricolor">tricolor</tp:taxon-name-part></tp:taxon-name></italic> (Fig. <xref ref-type="fig" rid="F20">20C, D</xref>).</p><fig id="F9" position="float" orientation="portrait"><object-id xmlns:xlink="http://www.w3.org/1999/xlink" content-type="doi" xlink:type="simple">10.3897/zookeys.1091.79486.figure9</object-id><object-id xmlns:xlink="http://www.w3.org/1999/xlink" content-type="arpha" xlink:type="simple">76EE79E3-9B62-52FE-8C37-45533DD0B852</object-id><label>Figure 9.</label><caption><p>Habitus of <italic><tp:taxon-name><tp:taxon-name-part taxon-name-part-type="genus" reg="Arthrotus">Arthrotus</tp:taxon-name-part><tp:taxon-name-part taxon-name-part-type="species" reg="fulvus">fulvus</tp:taxon-name-part></tp:taxon-name></italic> Chûjô <bold>A</bold> collected from Kuanwu (觀霧), male, dorsal view <bold>B</bold> collected from Kuanwu (觀霧), male, ventral view <bold>C</bold> collected from Tzuchung (自忠), male, dorsal view <bold>D</bold> collected from Tungfu (同富), male, dorsal view <bold>E</bold> collected from Motien (摩天), female, dorsal view <bold>F</bold> collected from Motien (摩天), male, dorsal view.</p></caption><graphic xmlns:xlink="http://www.w3.org/1999/xlink" xlink:href="zookeys-1091-161-g009.jpg" position="float" orientation="portrait" xlink:type="simple" id="oo_667374.jpg"><uri content-type="original_file" xlink:type="simple">https://binary.pensoft.net/fig/667374</uri></graphic></fig></tp:treatment-sec><tp:treatment-sec sec-type="redescription" id="SECID0E6BAI"><title>Redescription.</title><p>Some color patterns characteristic and restricted to particular areas. <bold>Form A</bold> (described as <italic><tp:taxon-name><tp:taxon-name-part taxon-name-part-type="genus" reg="Arthrotus">A.</tp:taxon-name-part><tp:taxon-name-part taxon-name-part-type="species" reg="nakanei">nakanei</tp:taxon-name-part></tp:taxon-name></italic>) (Fig. <xref ref-type="fig" rid="F9">9A, B</xref>): color black, abdomen and apical 2/3 of elytra reddish brown. <bold>Form B</bold> (Fig. <xref ref-type="fig" rid="F9">9C</xref>): similar to Form A, but reddish brown areas replaced with white ones; some with reddish brown head and pronotum (Fig. <xref ref-type="fig" rid="F9">9D</xref>); some specimens with black areas replaced with reddish brown; some specimens with yellowish brown legs, apical and basal areas of pronotum, one pair of yellow spots on humeral calli, sometimes surrounding scutellum, which is also yellow. <bold>Form C</bold> (Fig. <xref ref-type="fig" rid="F9">9E</xref>): similar to Form B, but white areas replaced with orange spots; some adults similar to Form C but with yellowish brown femora and almost entirely yellow elytra except basal area (Fig. <xref ref-type="fig" rid="F9">9F</xref>); some similar to Form C, but head, pronotum, and scutellum reddish brown, legs entirely black or yellow except tibiae and tarsi (Fig. <xref ref-type="fig" rid="F10">10A, B</xref>). <bold>Yellowish or reddish brown elytra</bold>: some adults with entirely yellow or reddish brown bodies except antenna (Fig. <xref ref-type="fig" rid="F10">10C</xref>); sometimes heads darker (Fig. <xref ref-type="fig" rid="F10">10D</xref>); some with dark head, pronotum dark brown centrally, elytra reddish brown basally (Fig. <xref ref-type="fig" rid="F10">10E</xref>); some adults with black heads, pronota, and scutella, and tibiae and tarsi darker (Fig. <xref ref-type="fig" rid="F10">10F</xref>). <bold>Maculate or metallic blue elytra</bold>: Pale individuals have dark brown vertex, blackish brown spots on sides of pronotum, some extending onto most of the pronotum, black stripes along lateral and basal margins of elytra, with additional dark spots near base, and near lateral margin at basal and basal 1/3, near suture at middle (Fig. <xref ref-type="fig" rid="F11">11A</xref>); sometimes dark spots near suture at middle reduced and black stripes along suture widened (Fig. <xref ref-type="fig" rid="F11">11B</xref>); sometimes anterior and posterior spots at sides widened (Fig. <xref ref-type="fig" rid="F11">11C</xref>), some individuals with both (Fig. <xref ref-type="fig" rid="F11">11D</xref>). Dark individuals with metallic blue elytra with one or two pairs yellow spots along basal margin and transverse yellow stripes at middle (Fig. <xref ref-type="fig" rid="F11">11E, F</xref>). Some entirely metallic blue, but antennae (except three basal antennomeres) and legs blackish brown and abdomen yellow (Fig. <xref ref-type="fig" rid="F11">11G, H</xref>); some with yellowish brown bodies, but elytra entirely metallic blue; antennae except three basal antennomeres, tibiae, and tarsi dark or blackish brown (Fig. <xref ref-type="fig" rid="F11">11I</xref>). Pronotum with median transverse depression; shiny, without reticulate microsculpture; with spare coarse punctures confused; lateral margins rounded, widest at middle; apical and basal margins slightly concave. Elytra parallel-sided; disc shiny, without reticulate microsculpture, and with dense, coarse punctures.</p><fig id="F10" position="float" orientation="portrait"><object-id xmlns:xlink="http://www.w3.org/1999/xlink" content-type="doi" xlink:type="simple">10.3897/zookeys.1091.79486.figure10</object-id><object-id xmlns:xlink="http://www.w3.org/1999/xlink" content-type="arpha" xlink:type="simple">0DBCD247-C2F9-5352-AAF2-33622AE21CE0</object-id><label>Figure 10.</label><caption><p>Habitus of <italic><tp:taxon-name><tp:taxon-name-part taxon-name-part-type="genus" reg="Arthrotus">Arthrotus</tp:taxon-name-part><tp:taxon-name-part taxon-name-part-type="species" reg="fulvus">fulvus</tp:taxon-name-part></tp:taxon-name></italic> Chûjô <bold>A</bold> collected from Liyuan (栗園), male, dorsal view <bold>B</bold> collected from Liyuan (栗園), male, ventral view <bold>C</bold> collected from Tengchih (藤枝), male, dorsal view <bold>D</bold> collected from Tahanshan (大漢山), male, dorsal view <bold>E</bold> collected from Tahanshan (大漢山), male, dorsal view <bold>F</bold> collected from Erhchituan (二集團), male, dorsal view.</p></caption><graphic xmlns:xlink="http://www.w3.org/1999/xlink" xlink:href="zookeys-1091-161-g010.jpg" position="float" orientation="portrait" xlink:type="simple" id="oo_667375.jpg"><uri content-type="original_file" xlink:type="simple">https://binary.pensoft.net/fig/667375</uri></graphic></fig><fig id="F11" position="float" orientation="portrait"><object-id xmlns:xlink="http://www.w3.org/1999/xlink" content-type="doi" xlink:type="simple">10.3897/zookeys.1091.79486.figure11</object-id><object-id xmlns:xlink="http://www.w3.org/1999/xlink" content-type="arpha" xlink:type="simple">879139CD-7693-522D-B26D-90E8FAF56046</object-id><label>Figure 11.</label><caption><p>Habitus of <italic><tp:taxon-name><tp:taxon-name-part taxon-name-part-type="genus" reg="Arthrotus">Arthrotus</tp:taxon-name-part><tp:taxon-name-part taxon-name-part-type="species" reg="fulvus">fulvus</tp:taxon-name-part></tp:taxon-name></italic> Chûjô <bold>A</bold> collected from Motien (摩天), male, dorsal view <bold>B</bold> collected from Chenghsipao (鎮西堡), male, dorsal view <bold>C</bold> collected from Pilu (碧綠), female, dorsal view <bold>D</bold> collected from Taipingshan (太平山), female, dorsal view <bold>E</bold> collected from Wufeng (五峰), female, dorsal view <bold>F</bold> collected from Chungchihkuan (中之關), male, dorsal view <bold>G</bold> collected from Tsuifeng (翠峰), male, dorsal view <bold>H</bold> collected from Tsuifeng (翠峰), male, venral view <bold>I</bold> collected from Meifeng (梅峰), male, dorsal view.</p></caption><graphic xmlns:xlink="http://www.w3.org/1999/xlink" xlink:href="zookeys-1091-161-g011.jpg" position="float" orientation="portrait" xlink:type="simple" id="oo_667376.jpg"><uri content-type="original_file" xlink:type="simple">https://binary.pensoft.net/fig/667376</uri></graphic></fig><p><bold>Male.</bold> Length 5.1–5.4 mm, width 2.5–2.8 mm. Antennae filiform (Fig. <xref ref-type="fig" rid="F12">12A</xref>), antennomere III shorter than II, IV–VII relatively wider, length ratios of antennomeres I–XI 1.0: 0.3: 0.2: 1.3: 1.3: 1.3: 1.4: 1.3: 1.2: 1.1: 1.4, length to width ratios of antennomeres I–XI 3.5: 1.4: 0.7: 4.5: 4.3: 4.8: 5.6: 7.2: 6.7: 6.4: 8.4. Pronotum 1.9–2.0 × wider than long. Elytra 1.5–1.6 × longer than wide. Aedeagus (Fig. <xref ref-type="fig" rid="F12">12C, D</xref>) extremely slender, ~ 10.8 × longer than wide, slightly narrowed medially; tectum membranous, covered with weakly sclerotized, tiny setae; weakly curved in lateral view, apex recurved; primary endophallic sclerite elongate, ~ 0.5 × as long as aedeagus, with a cluster of dense setae near apex; deeply bifurcate from middle to base.</p><fig id="F12" position="float" orientation="portrait"><object-id xmlns:xlink="http://www.w3.org/1999/xlink" content-type="doi" xlink:type="simple">10.3897/zookeys.1091.79486.figure12</object-id><object-id xmlns:xlink="http://www.w3.org/1999/xlink" content-type="arpha" xlink:type="simple">422B83DA-D36D-5411-8DAB-9C68471F76BD</object-id><label>Figure 12.</label><caption><p>Diagnostic characters of <italic><tp:taxon-name><tp:taxon-name-part taxon-name-part-type="genus" reg="Arthrotus">Arthrotus</tp:taxon-name-part><tp:taxon-name-part taxon-name-part-type="species" reg="fulvus">fulvus</tp:taxon-name-part></tp:taxon-name></italic> Chûjô <bold>A</bold> antenna, male <bold>B</bold> antenna, female <bold>C</bold> aedeagus, dorsal view <bold>D</bold> aedeagus, lateral view <bold>E</bold> gonocoxae <bold>F</bold> abdominal ventrite VIII <bold>G</bold> spermatheca.</p></caption><graphic xmlns:xlink="http://www.w3.org/1999/xlink" xlink:href="zookeys-1091-161-g012.jpg" position="float" orientation="portrait" xlink:type="simple" id="oo_667377.jpg"><uri content-type="original_file" xlink:type="simple">https://binary.pensoft.net/fig/667377</uri></graphic></fig><p><bold>Female.</bold> Length 5.4–6.3 mm, width 2.6–3.3 mm. Antennae (Fig. <xref ref-type="fig" rid="F12">12B</xref>) much more slender than in males, antennomere III slightly longer than II, length ratios of antennomeres I–XI 1.0: 0.4: 0.4: 1.2: 1.1: 1.1: 1.1: 1.1: 1.0: 1.0: 1.2, length to width ratios of antennomeres I–XI 4.2: 2.9: 2.4: 6.2: 5.6: 5.6: 6.2: 6.2: 6.3: 6.3: 6.8. Pronotum 1.7–1.9 × wider than long. Elytra 1.5–1.6 × longer than wide. Ventrite VIII (Fig. <xref ref-type="fig" rid="F12">12F</xref>) weakly sclerotized, apical margin truncate, with sparse, short setae along apical margin, and sparse, long setae in inner transverse row; spiculum extremely slender. Receptacle of spermatheca (Fig. <xref ref-type="fig" rid="F12">12G</xref>) strongly swollen, divided from pump; pump narrow and moderately curved, apex narrowly rounded; sclerotized proximal spermathecal duct wide and short, shallowly projecting into receptaculum. Gonocoxae (Fig. <xref ref-type="fig" rid="F12">12E</xref>) connected from base to middle, ~ 5.0 × longer than wide, curved inwards apically, with one short seta at apical 1/3, nine additional setae at apical areas.</p></tp:treatment-sec><tp:treatment-sec sec-type="remarks" id="SECID0ESJAI"><title>Remarks.</title><p>One specimen collected from Penpuchi (本部溪) was misidentified as <italic><tp:taxon-name><tp:taxon-name-part taxon-name-part-type="genus" reg="Arthrotus">A.</tp:taxon-name-part><tp:taxon-name-part taxon-name-part-type="species" reg="testaceus">testaceus</tp:taxon-name-part></tp:taxon-name></italic> by <xref ref-type="bibr" rid="B7">Kimoto (1969)</xref>.</p></tp:treatment-sec><tp:treatment-sec sec-type="host" id="SECID0EHKAI"><title>Host plants.</title><p>Leaves of <tp:taxon-name><tp:taxon-name-part taxon-name-part-type="genus" reg="Acer">Acer</tp:taxon-name-part><tp:taxon-name-part taxon-name-part-type="species" reg="insulare">insulare</tp:taxon-name-part><tp:taxon-name-part taxon-name-part-type="authority">Hayata</tp:taxon-name-part><tp:taxon-name-part taxon-name-part-type="infraspecific-rank">var.</tp:taxon-name-part><tp:taxon-name-part taxon-name-part-type="variety" reg="caudatifolium">caudatifolium</tp:taxon-name-part></tp:taxon-name> (Hayata) S.Y. Lu &amp; Y.P. Yang (<tp:taxon-name><tp:taxon-name-part taxon-name-part-type="family">Sapindaceae</tp:taxon-name-part></tp:taxon-name>), <italic><tp:taxon-name><tp:taxon-name-part taxon-name-part-type="genus" reg="Alnus">Alnus</tp:taxon-name-part><tp:taxon-name-part taxon-name-part-type="species" reg="formosana">formosana</tp:taxon-name-part></tp:taxon-name></italic> (Burkill) Makino (<tp:taxon-name><tp:taxon-name-part taxon-name-part-type="family">Betulaceae</tp:taxon-name-part></tp:taxon-name>), <italic><tp:taxon-name><tp:taxon-name-part taxon-name-part-type="genus" reg="Stachyurus">Stachyurus</tp:taxon-name-part><tp:taxon-name-part taxon-name-part-type="species" reg="himalaicus">himalaicus</tp:taxon-name-part></tp:taxon-name></italic> Hook. f. &amp; Thomson (<tp:taxon-name><tp:taxon-name-part taxon-name-part-type="family">Stachyuraceae</tp:taxon-name-part></tp:taxon-name>), and <italic><tp:taxon-name><tp:taxon-name-part taxon-name-part-type="genus" reg="Persicaria">Persicaria</tp:taxon-name-part><tp:taxon-name-part taxon-name-part-type="species" reg="chinensis">chinensis</tp:taxon-name-part></tp:taxon-name></italic> (L.) H. Gross (<tp:taxon-name><tp:taxon-name-part taxon-name-part-type="family">Polygonaceae</tp:taxon-name-part></tp:taxon-name>).</p></tp:treatment-sec><tp:treatment-sec sec-type="distribution" id="SECID0EWMAI"><title>Distribution.</title><p><italic><tp:taxon-name><tp:taxon-name-part taxon-name-part-type="genus" reg="Arthrotus">Arthrotus</tp:taxon-name-part><tp:taxon-name-part taxon-name-part-type="species" reg="fulvus">fulvus</tp:taxon-name-part></tp:taxon-name></italic> is widespread from lowlands to mid-elevations of Taiwan. Adult color forms A, B, and C are allopatric. Members of form A were collected from central Taiwan, including Hsinchu, Ilan, Hualien, north Nantou, and Taichung counties; color form B from southwest Taiwan, including south Nantou, Chiayi, and Kaoshiung counties; color form C from southeast Taiwan only, including Taitung county. Most adults with yellowish or reddish brown elytra were collected from lowlands, while most adults with maculate or metallic blue elytra were form mid-elevations (Fig. <xref ref-type="fig" rid="F13">13</xref>).</p><fig id="F13" position="float" orientation="portrait"><object-id xmlns:xlink="http://www.w3.org/1999/xlink" content-type="doi" xlink:type="simple">10.3897/zookeys.1091.79486.figure13</object-id><object-id xmlns:xlink="http://www.w3.org/1999/xlink" content-type="arpha" xlink:type="simple">ED869770-49A5-5334-B625-E05722984A9C</object-id><label>Figure 13.</label><caption><p>Distribution map of <italic><tp:taxon-name><tp:taxon-name-part taxon-name-part-type="genus" reg="Arthrotus">Arthrotus</tp:taxon-name-part><tp:taxon-name-part taxon-name-part-type="species" reg="fulvus">fulvus</tp:taxon-name-part></tp:taxon-name></italic> Chûjô; solid line: 1000 m, broken line: 2000 m, black areas: 3000 m. Key: red dots Form A, pink dots Form B, yellow dots Form C, green dots yellowish or reddish brown elytra, blue dots maculate or metallic blue elytra.</p></caption><graphic xmlns:xlink="http://www.w3.org/1999/xlink" xlink:href="zookeys-1091-161-g013.jpg" position="float" orientation="portrait" xlink:type="simple" id="oo_667378.jpg"><uri content-type="original_file" xlink:type="simple">https://binary.pensoft.net/fig/667378</uri></graphic></fig></tp:treatment-sec><tp:treatment-sec><!--Section generated to contain objects referenced in tp:taxon-treatment.--><supplementary-material xmlns:xlink="http://www.w3.org/1999/xlink" id="S2" position="float" orientation="portrait" xlink:type="simple"><object-id content-type="doi" xlink:type="simple">10.3897/zookeys.1091.79486.suppl2</object-id><object-id content-type="arpha" xlink:type="simple">725B7173-4CAE-5D2E-B9C7-FB0077C4CC8A</object-id><label>Supplementary material 2</label><caption><p><italic><tp:taxon-name><tp:taxon-name-part taxon-name-part-type="genus" reg="Arthrotus">Arthrotus</tp:taxon-name-part><tp:taxon-name-part taxon-name-part-type="species" reg="fulvus">fulvus</tp:taxon-name-part></tp:taxon-name></italic> Chûjô, 1938</p></caption><statement content-type="dataType"><label>Data type</label><p>docx file</p></statement><statement content-type="notes"><label>Explanation note</label><p><italic><tp:taxon-name><tp:taxon-name-part taxon-name-part-type="genus" reg="Arthrotus">Arthrotus</tp:taxon-name-part><tp:taxon-name-part taxon-name-part-type="species" reg="fulvus">fulvus</tp:taxon-name-part></tp:taxon-name></italic> Chûjô, 1938</p></statement><media xlink:href="zookeys-1091-161-s002.docx" mimetype="application" mime-subtype="vnd.openxmlformats-officedocument.wordprocessingml.document" position="float" orientation="portrait" xlink:type="simple" id="oo_667394.docx"><uri content-type="original_file" xlink:type="simple">https://binary.pensoft.net/file/667394</uri></media><permissions><license xlink:type="simple"><license-p>This dataset is made available under the Open Database License (http://opendatacommons.org/licenses/odbl/1.0/). The Open Database License (ODbL) is a license agreement intended to allow users to freely share, modify, and use this Dataset while maintaining this same freedom for others, provided that the original source and author(s) are credited.</license-p></license></permissions><attrib specific-use="authors">Author: Chi-Feng Lee</attrib></supplementary-material><fig id="F16" position="float" orientation="portrait"><object-id xmlns:xlink="http://www.w3.org/1999/xlink" content-type="doi" xlink:type="simple">10.3897/zookeys.1091.79486.figure16</object-id><object-id xmlns:xlink="http://www.w3.org/1999/xlink" content-type="arpha" xlink:type="simple">F9991DD3-FA9F-56AF-BD92-BFD1037BC476</object-id><label>Figure 16.</label><caption><p>Diagnostic characters of <italic><tp:taxon-name><tp:taxon-name-part taxon-name-part-type="genus" reg="Arthrotus">Arthrotus</tp:taxon-name-part><tp:taxon-name-part taxon-name-part-type="species" reg="saigusai">saigusai</tp:taxon-name-part></tp:taxon-name></italic> Kimoto <bold>A</bold> antenna, male <bold>B</bold> antenna, female <bold>C</bold> aedeagus, dorsal view <bold>D</bold> aedeagus, lateral view <bold>E</bold> gonocoxae <bold>F</bold> abdominal ventrite VIII <bold>G</bold> spermatheca.</p></caption><graphic xmlns:xlink="http://www.w3.org/1999/xlink" xlink:href="zookeys-1091-161-g016.jpg" position="float" orientation="portrait" xlink:type="simple" id="oo_667381.jpg"><uri content-type="original_file" xlink:type="simple">https://binary.pensoft.net/fig/667381</uri></graphic></fig><fig id="F19" position="float" orientation="portrait"><object-id xmlns:xlink="http://www.w3.org/1999/xlink" content-type="doi" xlink:type="simple">10.3897/zookeys.1091.79486.figure19</object-id><object-id xmlns:xlink="http://www.w3.org/1999/xlink" content-type="arpha" xlink:type="simple">481C332F-F6A2-5282-862C-9B8FFCA37C37</object-id><label>Figure 19.</label><caption><p>Habitus of <italic><tp:taxon-name><tp:taxon-name-part taxon-name-part-type="genus" reg="Arthrotus">Arthrotus</tp:taxon-name-part><tp:taxon-name-part taxon-name-part-type="species" reg="tricolor">tricolor</tp:taxon-name-part></tp:taxon-name></italic> (Chûjô) <bold>A</bold> collected from Chutzuhu (竹子湖), male, dorsal view <bold>B</bold> collected from Chutzuhu (竹子湖), male, ventral view <bold>C</bold> collected from Chutzuhu (竹子湖), male, lateral view <bold>D</bold> collected from Chutzuhu (竹子湖), female, dorsal view <bold>E</bold> collected from Junghua (榮華), male, dorsal view <bold>F</bold> collected from Wulai (烏來), male, dorsal view <bold>G</bold> collected from Lilungshan (里龍山), male, dorsal view <bold>H</bold> collected from Wushihkeng (烏石坑), male, dorsal view <bold>I</bold> ditto, ventral view.</p></caption><graphic xmlns:xlink="http://www.w3.org/1999/xlink" xlink:href="zookeys-1091-161-g019.jpg" position="float" orientation="portrait" xlink:type="simple" id="oo_667384.jpg"><uri content-type="original_file" xlink:type="simple">https://binary.pensoft.net/fig/667384</uri></graphic></fig><fig id="F20" position="float" orientation="portrait"><object-id xmlns:xlink="http://www.w3.org/1999/xlink" content-type="doi" xlink:type="simple">10.3897/zookeys.1091.79486.figure20</object-id><object-id xmlns:xlink="http://www.w3.org/1999/xlink" content-type="arpha" xlink:type="simple">5D9ACFE6-7FA4-5BEF-A3B0-01EA63F49504</object-id><label>Figure 20.</label><caption><p>Diagnostic characters of <italic><tp:taxon-name><tp:taxon-name-part taxon-name-part-type="genus" reg="Arthrotus">Arthrotus</tp:taxon-name-part><tp:taxon-name-part taxon-name-part-type="species" reg="tricolor">tricolor</tp:taxon-name-part></tp:taxon-name></italic> (Chûjô) <bold>A</bold> antenna, male <bold>B</bold> antenna, female <bold>C</bold> aedeagus, dorsal view <bold>D</bold> aedeagus, lateral view <bold>E</bold> gonocoxae <bold>F</bold> abdominal ventrite VIII <bold>G</bold> spermatheca.</p></caption><graphic xmlns:xlink="http://www.w3.org/1999/xlink" xlink:href="zookeys-1091-161-g020.jpg" position="float" orientation="portrait" xlink:type="simple" id="oo_667385.jpg"><uri content-type="original_file" xlink:type="simple">https://binary.pensoft.net/fig/667385</uri></graphic></fig></tp:treatment-sec><ref-list><ref id="B10"><mixed-citation xmlns:xlink="http://www.w3.org/1999/xlink" xlink:type="simple"><person-group><name name-style="western"><surname>Kimoto</surname><given-names>S</given-names></name></person-group> (<year>1987</year>) <article-title>The <tp:taxon-name><tp:taxon-name-part taxon-name-part-type="family">Chrysomelidae</tp:taxon-name-part></tp:taxon-name> (<tp:taxon-name><tp:taxon-name-part taxon-name-part-type="class">Insecta</tp:taxon-name-part></tp:taxon-name>: <tp:taxon-name><tp:taxon-name-part taxon-name-part-type="order">Coleoptera</tp:taxon-name-part></tp:taxon-name>) collected by the Nagoya University Scientific Expedition to Taiwan in 1986.</article-title><source>Kurume University Journal</source><volume>36</volume>: <fpage>183</fpage>–<lpage>194</lpage>.</mixed-citation></ref><ref id="B11"><mixed-citation xmlns:xlink="http://www.w3.org/1999/xlink" xlink:type="simple"><person-group><name name-style="western"><surname>Kimoto</surname><given-names>S</given-names></name></person-group> (<year>1989</year>) <article-title>The Taiwanese <tp:taxon-name><tp:taxon-name-part taxon-name-part-type="family">Chrysomelidae</tp:taxon-name-part></tp:taxon-name> (<tp:taxon-name><tp:taxon-name-part taxon-name-part-type="class">Insecta</tp:taxon-name-part></tp:taxon-name>: <tp:taxon-name><tp:taxon-name-part taxon-name-part-type="order">Coleoptera</tp:taxon-name-part></tp:taxon-name>) collected by Dr. Kintaro Baba, on the occasion of his entomological survey in 1983 and 1986.</article-title><source>Kurume University Journal</source><volume>38</volume>: <fpage>237</fpage>–<lpage>272</lpage>.</mixed-citation></ref><ref id="B12"><mixed-citation xmlns:xlink="http://www.w3.org/1999/xlink" xlink:type="simple"><person-group><name name-style="western"><surname>Kimoto</surname><given-names>S</given-names></name></person-group> (<year>1991</year>) <article-title>The Taiwanese <tp:taxon-name><tp:taxon-name-part taxon-name-part-type="family">Chrysomelidae</tp:taxon-name-part></tp:taxon-name> (<tp:taxon-name><tp:taxon-name-part taxon-name-part-type="class">Insecta</tp:taxon-name-part></tp:taxon-name>: <tp:taxon-name><tp:taxon-name-part taxon-name-part-type="order">Coleoptera</tp:taxon-name-part></tp:taxon-name>) collected by Dr. Kintaro Baba, on the occasion of his entomological survey in 1987, 1988 and 1989.</article-title><source>Kurume University Journal</source><volume>40</volume>: <fpage>1</fpage>–<lpage>27</lpage>. <ext-link xlink:href="10.5109/2511" ext-link-type="doi" xlink:type="simple">https://doi.org/10.5109/2511</ext-link></mixed-citation></ref><ref id="B7"><mixed-citation xmlns:xlink="http://www.w3.org/1999/xlink" xlink:type="simple"><person-group><name name-style="western"><surname>Kimoto</surname><given-names>S</given-names></name></person-group> (<year>1969</year>) <article-title>Notes on the Chryosmelidae from Taiwan II.</article-title><source>Esakia</source><volume>7</volume>: <fpage>1</fpage>–<lpage>68</lpage>. <ext-link xlink:href="10.5109/2358" ext-link-type="doi" xlink:type="simple">https://doi.org/10.5109/2358</ext-link></mixed-citation></ref><ref id="B16"><mixed-citation xmlns:xlink="http://www.w3.org/1999/xlink" xlink:type="simple"><person-group><name name-style="western"><surname>Lee</surname><given-names>C-F</given-names></name><name name-style="western"><surname>Bezdĕk</surname><given-names>J</given-names></name></person-group> (<year>2013</year>) <article-title>Revision of the genus <italic><tp:taxon-name><tp:taxon-name-part taxon-name-part-type="genus">Dercetina</tp:taxon-name-part></tp:taxon-name></italic> from Taiwan and their similar species, with description of a new species from Myanmar (<tp:taxon-name><tp:taxon-name-part taxon-name-part-type="class">Insecta</tp:taxon-name-part></tp:taxon-name>, <tp:taxon-name><tp:taxon-name-part taxon-name-part-type="family">Chrysomelidae</tp:taxon-name-part></tp:taxon-name>, <tp:taxon-name><tp:taxon-name-part taxon-name-part-type="subfamily">Galerucinae</tp:taxon-name-part></tp:taxon-name>).</article-title><source>ZooKeys</source><volume>323</volume>: <fpage>1</fpage>–<lpage>33</lpage>. <ext-link xlink:href="10.3897/zookeys.323.5195" ext-link-type="doi" xlink:type="simple">https://doi.org/10.3897/zookeys.323.5195</ext-link></mixed-citation></ref></ref-list></tp:taxon-treatment>
