# Supplementary material for: ﻿Revision of the genus Arthrotus Motschulsky, 1858 (Coleoptera, Chrysomelidae, Galerucinae) of Taiwan, with notes on color polymorphism
Source: Zookeys. 2022 Apr 1;1091:161–208. doi: 10.3897/zookeys.1091.79486 (PMC9005468; doi:10.3897/zookeys.1091.79486)
Supplement: XML Treatment for Arthrotus saigusai [file zookeys.1091.79486-treatment6.xml]

<!DOCTYPE tp:taxon-treatment
  PUBLIC "-//TaxonX//DTD Taxonomic Treatment Publishing DTD v0 20100105//EN" "tax-treatment-NSO.dtd">
<tp:taxon-treatment xmlns:tp="http://www.plazi.org/taxpub"><tp:treatment-meta><kwd-group><label>Taxon classification</label><kwd>
              <named-content content-type="kingdom">Animalia</named-content>
            </kwd><kwd>
              <named-content content-type="order">Coleoptera</named-content>
            </kwd><kwd>
              <named-content content-type="family">Chrysomelidae</named-content>
            </kwd></kwd-group><mixed-citation publication-type="journal"><person-group><name><surname>Lee</surname><given-names>Chi-Feng</given-names></name></person-group><article-title>﻿Revision of the genus <italic><tp:taxon-name><tp:taxon-name-part taxon-name-part-type="genus" reg="Arthrotus">Arthrotus</tp:taxon-name-part></tp:taxon-name></italic> Motschulsky, 1858 (<tp:taxon-name><tp:taxon-name-part taxon-name-part-type="order">Coleoptera</tp:taxon-name-part></tp:taxon-name>, <tp:taxon-name><tp:taxon-name-part taxon-name-part-type="family">Chrysomelidae</tp:taxon-name-part></tp:taxon-name>, <tp:taxon-name><tp:taxon-name-part taxon-name-part-type="subfamily">Galerucinae</tp:taxon-name-part></tp:taxon-name>) of Taiwan, with notes on color polymorphism</article-title><source>Zookeys</source><day>01</day><month>04</month><year>2022</year><volume>1091</volume><fpage>161</fpage><lpage>208</lpage><pub-id pub-id-type="doi">10.3897/zookeys.1091.79486</pub-id></mixed-citation></tp:treatment-meta><tp:nomenclature><label>﻿</label><tp:taxon-name>
            <object-id xmlns:xlink="http://www.w3.org/1999/xlink" content-type="arpha" xlink:type="simple">22C7D88C-3FB3-517A-972B-566D337E467D</object-id>
            <tp:taxon-name-part taxon-name-part-type="genus" reg="Arthrotus">Arthrotus</tp:taxon-name-part>
            <tp:taxon-name-part taxon-name-part-type="species" reg="saigusai">saigusai</tp:taxon-name-part>
          </tp:taxon-name><tp:taxon-authority>Kimoto, 1969</tp:taxon-authority><xref ref-type="fig" rid="F14">Figs 14</xref><xref ref-type="fig" rid="F15">, 15</xref><xref ref-type="fig" rid="F16">, 16</xref><xref ref-type="fig" rid="F17">, 17A, B</xref><xref ref-type="fig" rid="F18">, 18</xref><tp:nomenclature-citation-list><tp:nomenclature-citation><tp:taxon-name>
                <tp:taxon-name-part taxon-name-part-type="genus" reg="Arthrotus">Arthrotus</tp:taxon-name-part>
                <tp:taxon-name-part taxon-name-part-type="species" reg="saigusai">saigusai</tp:taxon-name-part>
              </tp:taxon-name><comment>Kimoto, 1969: 62; <xref ref-type="bibr" rid="B10">Kimoto 1987</xref>: 190 (additional records).</comment></tp:nomenclature-citation><tp:nomenclature-citation><tp:taxon-name>
                <tp:taxon-name-part taxon-name-part-type="genus" reg="Arthrotus">Arthrotus</tp:taxon-name-part>
                <tp:taxon-name-part taxon-name-part-type="species" reg="fulvus">fulvus</tp:taxon-name-part>
              </tp:taxon-name><comment>: <xref ref-type="bibr" rid="B11">Kimoto 1989</xref>: 259 (part).</comment></tp:nomenclature-citation></tp:nomenclature-citation-list></tp:nomenclature><tp:treatment-sec sec-type="Types" id="SECID0E6QAI"><title>Types.</title><p><bold><italic>Holotype</italic></bold> ♂ (<named-content xmlns:xlink="http://www.w3.org/1999/xlink" content-type="dwc:institutional_code" xlink:title="Faculty of Agriculture, Kyushu University, Fukuoka, Japan" xlink:href="http://grbio.org/institution/kyushu-university" xlink:type="simple">KUEC</named-content>): “[Formosa] / Tung-pu (東埔) / Tzu-chung (自忠) / 10.IV.1965 . T. Saigusa [h, w] // HOLOTYPE [p, r] // <tp:taxon-name><tp:taxon-name-part taxon-name-part-type="genus" reg="Arthrotus">Arthrotus</tp:taxon-name-part></tp:taxon-name> / <tp:taxon-name><tp:taxon-name-part taxon-name-part-type="genus" reg="Arthrotus"/><tp:taxon-name-part taxon-name-part-type="species" reg="saigusai">saigusai</tp:taxon-name-part></tp:taxon-name> / Kimoto, n. sp. [h, w]”. <bold><italic>Paratype</italic></bold>: 1♂ (<named-content xmlns:xlink="http://www.w3.org/1999/xlink" content-type="dwc:institutional_code" xlink:title="Kitakyushu Museum of Natural History and Human History, Kitakyushu, Japan" xlink:href="http://grbio.org/institution/kitakyushu-museum-and-institute-natural-history" xlink:type="simple">KMNH</named-content>): “(TAIWAN) / Tonp;ogoe (= Tungpu, 東埔) / 2500 m / Kagi-ken / 2. IV. 1967 / T. Shirozu [p, w] // <tp:taxon-name><tp:taxon-name-part taxon-name-part-type="genus" reg="Arthrotus">Arthrotus</tp:taxon-name-part></tp:taxon-name> / <tp:taxon-name><tp:taxon-name-part taxon-name-part-type="genus" reg="Arthrotus"/><tp:taxon-name-part taxon-name-part-type="species" reg="saigusai">saigusai</tp:taxon-name-part></tp:taxon-name> / Kimoto, n. sp. [h, w] // PARATYPE [p, b]”.</p></tp:treatment-sec><tp:treatment-sec sec-type="material" id="SECID0EVSAI"><title>Other material.</title><p><bold>Yellowish brown form (<italic>n</italic> = 114)</bold>: Taiwan. Chiayi: 1♀ (<abbrev xmlns:xlink="http://www.w3.org/1999/xlink" xlink:title="Haruo Takizawa private collection" id="ABBRID0EATAI" xlink:type="simple">HTC</abbrev>), 阿里山 (Alishan), 23–24.IV.1928, leg. Matsumura; 1♀ (<named-content xmlns:xlink="http://www.w3.org/1999/xlink" content-type="dwc:institutional_code" xlink:title="Kitakyushu Museum of Natural History and Human History, Kitakyushu, Japan" xlink:href="http://grbio.org/institution/kitakyushu-museum-and-institute-natural-history" xlink:type="simple">KMNH</named-content>), Yushan (玉山), 19.V.1981, leg. N. Ito; Hualien: 3♀ (<abbrev xmlns:xlink="http://www.w3.org/1999/xlink" xlink:title="Haruo Takizawa private collection" id="ABBRID0EJTAI" xlink:type="simple">HTC</abbrev>), Taruling (= Tayuling, 大禹嶺), 9.VII.1983, leg. H. Takizawa; 3♂ (<abbrev xmlns:xlink="http://www.w3.org/1999/xlink" content-type="institution" xlink:title="National Museum of Natural Science, Taichung, Taiwan" id="ABBRID0ENTAI" xlink:type="simple">NMNS</abbrev>), same locality, 25.VI.2008, leg. H.-H. Lin; Kaohsiung: 26♂, 11♀ (<named-content xmlns:xlink="http://www.w3.org/1999/xlink" content-type="dwc:institutional_code" xlink:title="Applied Zoology Division, Taiwan Agricultural Research Institute, Taichung, Taiwan" xlink:href="http://grbio.org/institution/taiwan-agricultural-research-institute" xlink:type="simple">TARI</named-content>), Kuanshan Wind Gap (關山啞口), 24.IX.2015, leg. C.-F. Lee; 4♂, 2♀ (<named-content xmlns:xlink="http://www.w3.org/1999/xlink" content-type="dwc:institutional_code" xlink:title="Applied Zoology Division, Taiwan Agricultural Research Institute, Taichung, Taiwan" xlink:href="http://grbio.org/institution/taiwan-agricultural-research-institute" xlink:type="simple">TARI</named-content>), same locality, 25.X.2015, leg. B.-X. Guo; 1♂, 4♀ (<named-content xmlns:xlink="http://www.w3.org/1999/xlink" content-type="dwc:institutional_code" xlink:title="Applied Zoology Division, Taiwan Agricultural Research Institute, Taichung, Taiwan" xlink:href="http://grbio.org/institution/taiwan-agricultural-research-institute" xlink:type="simple">TARI</named-content>), Tienchih (天池), 1.IV.2015, leg. C.-F. Lee; Nantou: 1♂ (<named-content xmlns:xlink="http://www.w3.org/1999/xlink" content-type="dwc:institutional_code" xlink:title="Applied Zoology Division, Taiwan Agricultural Research Institute, Taichung, Taiwan" xlink:href="http://grbio.org/institution/taiwan-agricultural-research-institute" xlink:type="simple">TARI</named-content>), Hohuanhsi trail (合歡溪步道), 15.V.2017, leg. J.-C. Chen; 3♂ (<named-content xmlns:xlink="http://www.w3.org/1999/xlink" content-type="dwc:institutional_code" xlink:title="Applied Zoology Division, Taiwan Agricultural Research Institute, Taichung, Taiwan" xlink:href="http://grbio.org/institution/taiwan-agricultural-research-institute" xlink:type="simple">TARI</named-content>), same (= Huakang, 華岡) but with “23.IV.2019”; 1♂, 3♀ (<named-content xmlns:xlink="http://www.w3.org/1999/xlink" content-type="dwc:institutional_code" xlink:title="Applied Zoology Division, Taiwan Agricultural Research Institute, Taichung, Taiwan" xlink:href="http://grbio.org/institution/taiwan-agricultural-research-institute" xlink:type="simple">TARI</named-content>), same but with “24.IV.2021”; 3♂, 1♀ (<named-content xmlns:xlink="http://www.w3.org/1999/xlink" content-type="dwc:institutional_code" xlink:title="Applied Zoology Division, Taiwan Agricultural Research Institute, Taichung, Taiwan" xlink:href="http://grbio.org/institution/taiwan-agricultural-research-institute" xlink:type="simple">TARI</named-content>), Kunyang (昆陽), 17.IV.2021, leg. W.-C. Liao; 1♂, 2♀ (<abbrev xmlns:xlink="http://www.w3.org/1999/xlink" content-type="institution" xlink:title="National Museum of Natural Science, Taichung, Taiwan" id="ABBRID0EVUAI" xlink:type="simple">NMNS</abbrev>), Nanhuashan (南華山), 6.V.1992, leg. W.-T. Yang &amp; K.-W. Huang; 16♀ (<named-content xmlns:xlink="http://www.w3.org/1999/xlink" content-type="dwc:institutional_code" xlink:title="Applied Zoology Division, Taiwan Agricultural Research Institute, Taichung, Taiwan" xlink:href="http://grbio.org/institution/taiwan-agricultural-research-institute" xlink:type="simple">TARI</named-content>), Tatachia (塔塔加), 9.VI.2009, leg. T.-H. Lee; 2♂, 5♀ (<named-content xmlns:xlink="http://www.w3.org/1999/xlink" content-type="dwc:institutional_code" xlink:title="Applied Zoology Division, Taiwan Agricultural Research Institute, Taichung, Taiwan" xlink:href="http://grbio.org/institution/taiwan-agricultural-research-institute" xlink:type="simple">TARI</named-content>), same locality, 21.IX.2009, leg. C.-F. Lee; 11♂, 5♀ (<named-content xmlns:xlink="http://www.w3.org/1999/xlink" content-type="dwc:institutional_code" xlink:title="Applied Zoology Division, Taiwan Agricultural Research Institute, Taichung, Taiwan" xlink:href="http://grbio.org/institution/taiwan-agricultural-research-institute" xlink:type="simple">TARI</named-content>), same but with “leg. M.-H. Tsou”; 1♀ (<named-content xmlns:xlink="http://www.w3.org/1999/xlink" content-type="dwc:institutional_code" xlink:title="Applied Zoology Division, Taiwan Agricultural Research Institute, Taichung, Taiwan" xlink:href="http://grbio.org/institution/taiwan-agricultural-research-institute" xlink:type="simple">TARI</named-content>), same locality, 30.X.2009, leg. C.-F. Lee; 3♀ (<named-content xmlns:xlink="http://www.w3.org/1999/xlink" content-type="dwc:institutional_code" xlink:title="Applied Zoology Division, Taiwan Agricultural Research Institute, Taichung, Taiwan" xlink:href="http://grbio.org/institution/taiwan-agricultural-research-institute" xlink:type="simple">TARI</named-content>), same but with “13.V.2015”; Taichung: 1♂ (<named-content xmlns:xlink="http://www.w3.org/1999/xlink" content-type="dwc:institutional_code" xlink:title="Applied Zoology Division, Taiwan Agricultural Research Institute, Taichung, Taiwan" xlink:href="http://grbio.org/institution/taiwan-agricultural-research-institute" xlink:type="simple">TARI</named-content>), Hsuehshan (雪山), 26.VI.2017, leg. W.-B. Yeh.</p></tp:treatment-sec><tp:treatment-sec sec-type="Metallic blue form" id="SECID0EYVAI"><title>Metallic blue form</title><p><bold>(<italic>n</italic> = 17)</bold>: Taiwan. Hualien: 2♀ (<named-content xmlns:xlink="http://www.w3.org/1999/xlink" content-type="dwc:institutional_code" xlink:title="Applied Zoology Division, Taiwan Agricultural Research Institute, Taichung, Taiwan" xlink:href="http://grbio.org/institution/taiwan-agricultural-research-institute" xlink:type="simple">TARI</named-content>), Malichiananshan (馬利加南山), 2.VI.2020, leg. J.-C. Chen; 1♀ (<named-content xmlns:xlink="http://www.w3.org/1999/xlink" content-type="dwc:institutional_code" xlink:title="Applied Zoology Division, Taiwan Agricultural Research Institute, Taichung, Taiwan" xlink:href="http://grbio.org/institution/taiwan-agricultural-research-institute" xlink:type="simple">TARI</named-content>), Mapolassushan (馬博拉斯山), 31.V.2020, leg. J.-C. Chen; 1♂ (<named-content xmlns:xlink="http://www.w3.org/1999/xlink" content-type="dwc:institutional_code" xlink:title="Applied Zoology Division, Taiwan Agricultural Research Institute, Taichung, Taiwan" xlink:href="http://grbio.org/institution/taiwan-agricultural-research-institute" xlink:type="simple">TARI</named-content>), Tayuling (大禹嶺), 12–15.IX.1980, leg. K. S. Lin &amp; C. H. Wang; Nantou: 1♀ (<named-content xmlns:xlink="http://www.w3.org/1999/xlink" content-type="dwc:institutional_code" xlink:title="Kitakyushu Museum of Natural History and Human History, Kitakyushu, Japan" xlink:href="http://grbio.org/institution/kitakyushu-museum-and-institute-natural-history" xlink:type="simple">KMNH</named-content>), Hehuanshan (合歡山), 7.IX.1986, leg. K. baba; 1♀ (<named-content xmlns:xlink="http://www.w3.org/1999/xlink" content-type="dwc:institutional_code" xlink:title="Applied Zoology Division, Taiwan Agricultural Research Institute, Taichung, Taiwan" xlink:href="http://grbio.org/institution/taiwan-agricultural-research-institute" xlink:type="simple">TARI</named-content>), same locality, 23.VI.2018, leg. H.-F. Lu; 1♀ (<abbrev xmlns:xlink="http://www.w3.org/1999/xlink" content-type="institution" xlink:title="National Museum of Natural Science, Taichung, Taiwan" id="ABBRID0E3WAI" xlink:type="simple">NMNS</abbrev>), Hsiaofengko (小風口), 23.VI.–24.VIII.2009, leg. W.-T. Yang &amp; K.-W. Huang; 1♂ (<abbrev xmlns:xlink="http://www.w3.org/1999/xlink" content-type="institution" xlink:title="National Museum of Natural Science, Taichung, Taiwan" id="ABBRID0EBXAI" xlink:type="simple">NMNS</abbrev>), same but with “24.IX.–22.X.2009”; 1♀ (<named-content xmlns:xlink="http://www.w3.org/1999/xlink" content-type="dwc:institutional_code" xlink:title="Applied Zoology Division, Taiwan Agricultural Research Institute, Taichung, Taiwan" xlink:href="http://grbio.org/institution/taiwan-agricultural-research-institute" xlink:type="simple">TARI</named-content>), Huakang (華岡), 24.IV.2019, leg. J.-C. Chen; 1♀ (<abbrev xmlns:xlink="http://www.w3.org/1999/xlink" xlink:title="Haruo Takizawa private collection" id="ABBRID0ELXAI" xlink:type="simple">HTC</abbrev>), Tsuifeng (翠峰), 20–21.VII.1995, leg. H. Takizawa; Taichung: 1♀ (<named-content xmlns:xlink="http://www.w3.org/1999/xlink" content-type="dwc:institutional_code" xlink:title="Applied Zoology Division, Taiwan Agricultural Research Institute, Taichung, Taiwan" xlink:href="http://grbio.org/institution/taiwan-agricultural-research-institute" xlink:type="simple">TARI</named-content>), Hsuehshan (雪山) 1.IV.2010, leg. W.-B. Yeh; 2♀ (<named-content xmlns:xlink="http://www.w3.org/1999/xlink" content-type="dwc:institutional_code" xlink:title="Applied Zoology Division, Taiwan Agricultural Research Institute, Taichung, Taiwan" xlink:href="http://grbio.org/institution/taiwan-agricultural-research-institute" xlink:type="simple">TARI</named-content>), same but with “7–8.IV.2011”; 1♀ (<named-content xmlns:xlink="http://www.w3.org/1999/xlink" content-type="dwc:institutional_code" xlink:title="Applied Zoology Division, Taiwan Agricultural Research Institute, Taichung, Taiwan" xlink:href="http://grbio.org/institution/taiwan-agricultural-research-institute" xlink:type="simple">TARI</named-content>), same but with “10.VI.2011”; 1♀ (<named-content xmlns:xlink="http://www.w3.org/1999/xlink" content-type="dwc:institutional_code" xlink:title="Applied Zoology Division, Taiwan Agricultural Research Institute, Taichung, Taiwan" xlink:href="http://grbio.org/institution/taiwan-agricultural-research-institute" xlink:type="simple">TARI</named-content>), same but with “8.X.2011”; 2♀ (<named-content xmlns:xlink="http://www.w3.org/1999/xlink" content-type="dwc:institutional_code" xlink:title="Applied Zoology Division, Taiwan Agricultural Research Institute, Taichung, Taiwan" xlink:href="http://grbio.org/institution/taiwan-agricultural-research-institute" xlink:type="simple">TARI</named-content>), same locality, 1.V.2012, leg. T.-H. Lee; Taitung: 1♀ (<named-content xmlns:xlink="http://www.w3.org/1999/xlink" content-type="dwc:institutional_code" xlink:title="Applied Zoology Division, Taiwan Agricultural Research Institute, Taichung, Taiwan" xlink:href="http://grbio.org/institution/taiwan-agricultural-research-institute" xlink:type="simple">TARI</named-content>), Hsiangyangshan (向陽山), 19.VI.2014, leg. J.-C. Chen; 1♂ (<named-content xmlns:xlink="http://www.w3.org/1999/xlink" content-type="dwc:institutional_code" xlink:title="Applied Zoology Division, Taiwan Agricultural Research Institute, Taichung, Taiwan" xlink:href="http://grbio.org/institution/taiwan-agricultural-research-institute" xlink:type="simple">TARI</named-content>), same but with “6.VIII.2015”.</p></tp:treatment-sec><tp:treatment-sec sec-type="diagnosis" id="SECID0ESYAI"><title>Diagnosis.</title><p>Adults of <italic><tp:taxon-name><tp:taxon-name-part taxon-name-part-type="genus" reg="Arthrotus">Arthrotus</tp:taxon-name-part><tp:taxon-name-part taxon-name-part-type="species" reg="saigusai">saigusai</tp:taxon-name-part></tp:taxon-name></italic> Kimoto are similar to those of <italic><tp:taxon-name><tp:taxon-name-part taxon-name-part-type="genus" reg="Arthrotus">A.</tp:taxon-name-part><tp:taxon-name-part taxon-name-part-type="species" reg="tricolor">tricolor</tp:taxon-name-part></tp:taxon-name></italic> (Chûjô) and <italic><tp:taxon-name><tp:taxon-name-part taxon-name-part-type="genus" reg="Arthrotus">A.</tp:taxon-name-part><tp:taxon-name-part taxon-name-part-type="species" reg="fulvus">fulvus</tp:taxon-name-part></tp:taxon-name></italic> Chûjô in possessing rounded lateral margins of pronota (straight lateral margins of pronotum in <italic><tp:taxon-name><tp:taxon-name-part taxon-name-part-type="genus" reg="Arthrotus">A.</tp:taxon-name-part><tp:taxon-name-part taxon-name-part-type="species" reg="abdominalis">abdominalis</tp:taxon-name-part></tp:taxon-name></italic> (Chûjô), <italic><tp:taxon-name><tp:taxon-name-part taxon-name-part-type="genus" reg="Arthrotus">A.</tp:taxon-name-part><tp:taxon-name-part taxon-name-part-type="species" reg="gressitti">gressitti</tp:taxon-name-part></tp:taxon-name></italic> Kimoto, <italic><tp:taxon-name><tp:taxon-name-part taxon-name-part-type="genus" reg="Arthrotus">A.</tp:taxon-name-part><tp:taxon-name-part taxon-name-part-type="species" reg="hirashimai">hirashimai</tp:taxon-name-part></tp:taxon-name></italic> Kimoto, and <italic><tp:taxon-name><tp:taxon-name-part taxon-name-part-type="genus" reg="Arthrotus">A.</tp:taxon-name-part><tp:taxon-name-part taxon-name-part-type="species" reg="yuae">yuae</tp:taxon-name-part></tp:taxon-name></italic> sp. nov.), the less transverse pronotum and elytra, 1.7–2.0 × wider and long in pronotum and 1.5–1.6 × longer than wide in elytra (the more transverse pronotum and elytra, 2.1–2.2 × wider and long and 1.4 × longer than wide in elytra of <italic><tp:taxon-name><tp:taxon-name-part taxon-name-part-type="genus" reg="Arthrotus">A.</tp:taxon-name-part><tp:taxon-name-part taxon-name-part-type="species" reg="testaceus">testaceus</tp:taxon-name-part></tp:taxon-name></italic> Gressitt &amp; Kimoto and <italic><tp:taxon-name><tp:taxon-name-part taxon-name-part-type="genus" reg="Arthrotus">A.</tp:taxon-name-part><tp:taxon-name-part taxon-name-part-type="species" reg="yangi">yangi</tp:taxon-name-part></tp:taxon-name></italic> sp. nov.). Adults of <italic><tp:taxon-name><tp:taxon-name-part taxon-name-part-type="genus" reg="Arthrotus">A.</tp:taxon-name-part><tp:taxon-name-part taxon-name-part-type="species" reg="saigusai">saigusai</tp:taxon-name-part></tp:taxon-name></italic> are different from those of <italic><tp:taxon-name><tp:taxon-name-part taxon-name-part-type="genus" reg="Arthrotus">A.</tp:taxon-name-part><tp:taxon-name-part taxon-name-part-type="species" reg="fulvus">fulvus</tp:taxon-name-part></tp:taxon-name></italic> and <italic><tp:taxon-name><tp:taxon-name-part taxon-name-part-type="genus" reg="Arthrotus">A.</tp:taxon-name-part><tp:taxon-name-part taxon-name-part-type="species" reg="tricolor">tricolor</tp:taxon-name-part></tp:taxon-name></italic> by the less transverse antennomere III in male, 1.1 × longer than wide (Fig. <xref ref-type="fig" rid="F16">16A</xref>) (the more transverse antennomere III in male, 0.7–0.8 × longer than wide in <italic><tp:taxon-name><tp:taxon-name-part taxon-name-part-type="genus" reg="Arthrotus">A.</tp:taxon-name-part><tp:taxon-name-part taxon-name-part-type="species" reg="fulvus">fulvus</tp:taxon-name-part></tp:taxon-name></italic> (Fig. <xref ref-type="fig" rid="F12">12A</xref>) and <italic><tp:taxon-name><tp:taxon-name-part taxon-name-part-type="genus" reg="Arthrotus">A.</tp:taxon-name-part><tp:taxon-name-part taxon-name-part-type="species" reg="tricolor">tricolor</tp:taxon-name-part></tp:taxon-name></italic> (Fig. <xref ref-type="fig" rid="F20">20A</xref>), the less slender antennae, antennomeres IV–VI 3.0–3.5 × in male longer than wide and VII–XI in male and IV–XI in female &lt; 4.3 × longer than wide (Fig. <xref ref-type="fig" rid="F16">16A, B</xref>) (more slender antennae, antennomeres IV–VI in male &gt; 3.7 × longer than wide, VII–XI in male and IV–XI in female &gt; 4.3 × longer than wide in <italic><tp:taxon-name><tp:taxon-name-part taxon-name-part-type="genus" reg="Arthrotus">A.</tp:taxon-name-part><tp:taxon-name-part taxon-name-part-type="species" reg="fulvus">fulvus</tp:taxon-name-part></tp:taxon-name></italic> (Fig. <xref ref-type="fig" rid="F12">12A, B</xref>) and <italic><tp:taxon-name><tp:taxon-name-part taxon-name-part-type="genus" reg="Arthrotus">A.</tp:taxon-name-part><tp:taxon-name-part taxon-name-part-type="species" reg="tricolor">tricolor</tp:taxon-name-part></tp:taxon-name></italic> (Fig. <xref ref-type="fig" rid="F20">20A, B</xref>), the slightly curved apex of aedeagus (Fig. <xref ref-type="fig" rid="F16">16D</xref>) (the recurved apex of aedeagus in <italic><tp:taxon-name><tp:taxon-name-part taxon-name-part-type="genus" reg="Arthrotus">A.</tp:taxon-name-part><tp:taxon-name-part taxon-name-part-type="species" reg="fulvus">fulvus</tp:taxon-name-part></tp:taxon-name></italic> (Fig. <xref ref-type="fig" rid="F12">12D</xref>) and <italic><tp:taxon-name><tp:taxon-name-part taxon-name-part-type="genus" reg="Arthrotus">A.</tp:taxon-name-part><tp:taxon-name-part taxon-name-part-type="species" reg="tricolor">tricolor</tp:taxon-name-part></tp:taxon-name></italic> (Fig. <xref ref-type="fig" rid="F20">20D</xref>)).</p></tp:treatment-sec><tp:treatment-sec sec-type="redescription" id="SECID0ECABI"><title>Redescription.</title><p>Pale individuals have yellowish brown bodies with black antennae except antennomeres I, tibiae, and tarsi (Fig. <xref ref-type="fig" rid="F14">14A, B</xref>), some with vertex darker. Pronotum with median longitudinal wide black stripe from base to apex; scutellum black; thoracic ventrites blackish brown except hypomeron (Fig. <xref ref-type="fig" rid="F14">14C, D</xref>). Some similar to the previous form but differing in possessing three pairs of black spots on the elytra: one pair near base, two pairs on the transverse line at middle (Fig. <xref ref-type="fig" rid="F14">14E</xref>); some with longitudinal black stripes instead of black spots (Fig. <xref ref-type="fig" rid="F14">14F</xref>). Metallic blue individuals occurring in alpine habitats with entirely metallic blue bodies (Fig. <xref ref-type="fig" rid="F15">15A–D</xref>). One individual with metallic elytra but with blackish brown body. Pronotum with median transverse depression; shiny, without reticulate microsculpture; with sparse, coarse, confused punctures; lateral margins rounded, widest at middle; apical and basal margins slightly concave. Elytra with rounded lateral margin, widest at apical 1/3; disc shiny, without reticulate microsculpture, and with dense, coarse punctures (Fig. <xref ref-type="fig" rid="F15">15E, F</xref>).</p><fig id="F14" position="float" orientation="portrait"><object-id xmlns:xlink="http://www.w3.org/1999/xlink" content-type="doi" xlink:type="simple">10.3897/zookeys.1091.79486.figure14</object-id><object-id xmlns:xlink="http://www.w3.org/1999/xlink" content-type="arpha" xlink:type="simple">F624C95A-1879-5B81-9D5A-E8DA67ED845A</object-id><label>Figure 14.</label><caption><p>Habitus of <italic><tp:taxon-name><tp:taxon-name-part taxon-name-part-type="genus" reg="Arthrotus">Arthrotus</tp:taxon-name-part><tp:taxon-name-part taxon-name-part-type="species" reg="saigusai">saigusai</tp:taxon-name-part></tp:taxon-name></italic> Kimoto <bold>A</bold> collected from Kuanshan Wind Gap (關山啞口), male, dorsal view <bold>B</bold> collected from Kuanshan Wind Gap (關山啞口), male, ventral view <bold>C</bold> collected from Kuanshan Wind Gap (關山啞口), male, dorsal view <bold>D</bold> collected from Kuanshan Wind Gap (關山啞口), male, ventral view <bold>E</bold> collected from Tienchih (天池), female, dorsal view <bold>F</bold> collected from Huakang (華岡), female, dorsal view.</p></caption><graphic xmlns:xlink="http://www.w3.org/1999/xlink" xlink:href="zookeys-1091-161-g014.jpg" position="float" orientation="portrait" xlink:type="simple" id="oo_667379.jpg"><uri content-type="original_file" xlink:type="simple">https://binary.pensoft.net/fig/667379</uri></graphic></fig><fig id="F15" position="float" orientation="portrait"><object-id xmlns:xlink="http://www.w3.org/1999/xlink" content-type="doi" xlink:type="simple">10.3897/zookeys.1091.79486.figure15</object-id><object-id xmlns:xlink="http://www.w3.org/1999/xlink" content-type="arpha" xlink:type="simple">723E5A72-732D-5C14-A916-92A2C0131076</object-id><label>Figure 15.</label><caption><p>Habitus of <italic><tp:taxon-name><tp:taxon-name-part taxon-name-part-type="genus" reg="Arthrotus">Arthrotus</tp:taxon-name-part><tp:taxon-name-part taxon-name-part-type="species" reg="saigusai">saigusai</tp:taxon-name-part></tp:taxon-name></italic> Kimoto <bold>A</bold> collected from Hsiaofengko (小風口), male, dorsal view <bold>B</bold> collected from Hsiaofengko (小風口), male, ventral view <bold>C</bold> collected from Huakang (華岡), female, dorsal view <bold>D</bold> collected from Huakang (華岡), female, ventral view <bold>E</bold> collected from Hsiangyangshan (向陽山), male, dorsal view <bold>F</bold> collected from Hsiangyangshan (向陽山), male, ventral view.</p></caption><graphic xmlns:xlink="http://www.w3.org/1999/xlink" xlink:href="zookeys-1091-161-g015.jpg" position="float" orientation="portrait" xlink:type="simple" id="oo_667380.jpg"><uri content-type="original_file" xlink:type="simple">https://binary.pensoft.net/fig/667380</uri></graphic></fig><p><bold>Male.</bold> Length 5.0–5.2 mm, width 2.4–2.5 mm. Antennae filiform (Fig. <xref ref-type="fig" rid="F16">16A</xref>), antennomere III less modified, shorter than II, IV–VII relatively wider, length ratios of antennomeres I–XI 1.0: 0.4: 0.3: 1.1: 1.0: 1.0: 1.0: 1.0: 1.0: 0.9: 1.1, length to width ratios of antennomeres I–XI 3.2: 1.5: 1.1: 3.4: 3.0: 3.5: 3.7: 3.9: 4.2: 4.0: 4.3. Pronotum 1.9 × wider than long. Elytra 1.6 × longer than wide. Aedeagus (Fig. <xref ref-type="fig" rid="F7">7</xref>) extremely slender, ~ 11.3 × longer than wide, parallel-sided, slightly narrowed at apical 1/4, basally widened, apex narrowly rounded; tectum membranous, covered with weakly sclerotized, tiny setae; weakly curved in lateral view, apex curved and narrowly rounded; primary endophallic sclerite elongate, ~ 0.5 × as long as aedeagus, apex trilobed, with a cluster of dense setae near apex, and tiny teeth above clustered setae; deeply bifurcate from middle to base.</p><fig id="F16" position="float" orientation="portrait"><object-id xmlns:xlink="http://www.w3.org/1999/xlink" content-type="doi" xlink:type="simple">10.3897/zookeys.1091.79486.figure16</object-id><object-id xmlns:xlink="http://www.w3.org/1999/xlink" content-type="arpha" xlink:type="simple">F9991DD3-FA9F-56AF-BD92-BFD1037BC476</object-id><label>Figure 16.</label><caption><p>Diagnostic characters of <italic><tp:taxon-name><tp:taxon-name-part taxon-name-part-type="genus" reg="Arthrotus">Arthrotus</tp:taxon-name-part><tp:taxon-name-part taxon-name-part-type="species" reg="saigusai">saigusai</tp:taxon-name-part></tp:taxon-name></italic> Kimoto <bold>A</bold> antenna, male <bold>B</bold> antenna, female <bold>C</bold> aedeagus, dorsal view <bold>D</bold> aedeagus, lateral view <bold>E</bold> gonocoxae <bold>F</bold> abdominal ventrite VIII <bold>G</bold> spermatheca.</p></caption><graphic xmlns:xlink="http://www.w3.org/1999/xlink" xlink:href="zookeys-1091-161-g016.jpg" position="float" orientation="portrait" xlink:type="simple" id="oo_667381.jpg"><uri content-type="original_file" xlink:type="simple">https://binary.pensoft.net/fig/667381</uri></graphic></fig><p><bold>Female.</bold> Length 5.9–6.5 mm, width 3.0–3.3 mm. Antennae (Fig. <xref ref-type="fig" rid="F16">16B</xref>) much more slender than in males, antennomere III a little longer than II, length ratios of antennomeres I–XI 1.0: 0.4: 0.5: 1.0: 0.9: 0.9: 0.9: 0.9: 0.9: 0.9: 1.0, length to width ratios of antennomeres I–XI 3.5: 1.8: 2.0: 4.1: 3.5: 3.8: 4.0: 3.9: 4.2: 4.2: 4.2. Pronotum 1.8 × wider than long. Elytra 1.6 × longer than wide. Ventrite VIII (Fig. <xref ref-type="fig" rid="F16">16F</xref>) weakly sclerotized, apical margin widely rounded, with sparse, short setae along apical margin, and sparse, long setae at inner transverse row; spiculum extremely slender. Receptacle of spermatheca (Fig. <xref ref-type="fig" rid="F16">16G</xref>) slightly swollen, divided from pump; pump narrow and moderately curved, apex narrowly rounded; sclerotized proximal spermathecal duct wide and short, shallowly projecting into receptaculum. Gonocoxae (Fig. <xref ref-type="fig" rid="F16">16E</xref>) connected at one point, ~ 5.0 × longer than wide, curved inwards apically, with one short seta at apical 1/3, eight additional setae at apical areas.</p></tp:treatment-sec><tp:treatment-sec sec-type="Food plants" id="SECID0EOFBI"><title>Food plants.</title><p>Leaves of <italic><tp:taxon-name><tp:taxon-name-part taxon-name-part-type="genus" reg="Reynoutria">Reynoutria</tp:taxon-name-part><tp:taxon-name-part taxon-name-part-type="species" reg="japonica">japonica</tp:taxon-name-part></tp:taxon-name></italic> Houtt. (<tp:taxon-name><tp:taxon-name-part taxon-name-part-type="family">Polygonaceae</tp:taxon-name-part></tp:taxon-name>). Adults were found hiding inside the curled tender leaves of the food plants (Fig. <xref ref-type="fig" rid="F17">17A, B</xref>).</p><fig id="F17" position="float" orientation="portrait"><object-id xmlns:xlink="http://www.w3.org/1999/xlink" content-type="doi" xlink:type="simple">10.3897/zookeys.1091.79486.figure17</object-id><object-id xmlns:xlink="http://www.w3.org/1999/xlink" content-type="arpha" xlink:type="simple">B44E6177-D7FB-56BC-AB89-AE3A5393229C</object-id><label>Figure 17.</label><caption><p>File photographs of <italic><tp:taxon-name><tp:taxon-name-part taxon-name-part-type="genus" reg="Arthrotus">Arthrotus</tp:taxon-name-part></tp:taxon-name></italic> species <bold>A</bold> adult of <italic><tp:taxon-name><tp:taxon-name-part taxon-name-part-type="genus" reg="Arthrotus">Arthrotus</tp:taxon-name-part><tp:taxon-name-part taxon-name-part-type="species" reg="saigusai">saigusai</tp:taxon-name-part></tp:taxon-name></italic> conceal under curled leaves of <italic><tp:taxon-name><tp:taxon-name-part taxon-name-part-type="genus" reg="Reynoutria">Reynoutria</tp:taxon-name-part><tp:taxon-name-part taxon-name-part-type="species" reg="japonica">japonica</tp:taxon-name-part></tp:taxon-name></italic><bold>B</bold> some adult come out from the curled leaves <bold>C</bold> blackened female of <italic><tp:taxon-name><tp:taxon-name-part taxon-name-part-type="genus" reg="Arthrotus">A.</tp:taxon-name-part><tp:taxon-name-part taxon-name-part-type="species" reg="tricolor">tricolor</tp:taxon-name-part></tp:taxon-name></italic> at Tahsuehshan (大雪山) <bold>D</bold> typical female of <italic><tp:taxon-name><tp:taxon-name-part taxon-name-part-type="genus" reg="Arthrotus">A.</tp:taxon-name-part><tp:taxon-name-part taxon-name-part-type="species" reg="tricolor">tricolor</tp:taxon-name-part></tp:taxon-name></italic> at the same locality.</p></caption><graphic xmlns:xlink="http://www.w3.org/1999/xlink" xlink:href="zookeys-1091-161-g017.jpg" position="float" orientation="portrait" xlink:type="simple" id="oo_667382.jpg"><uri content-type="original_file" xlink:type="simple">https://binary.pensoft.net/fig/667382</uri></graphic></fig></tp:treatment-sec><tp:treatment-sec sec-type="remarks" id="SECID0EQIBI"><title>Remarks.</title><p>One specimen collected from Ho Huan Shan (合歡山) by K. Baba was misidentified as <italic><tp:taxon-name><tp:taxon-name-part taxon-name-part-type="genus" reg="Arthrotus">Arthrotus</tp:taxon-name-part><tp:taxon-name-part taxon-name-part-type="species" reg="fulvus">fulvus</tp:taxon-name-part></tp:taxon-name></italic> by <xref ref-type="bibr" rid="B11">Kimoto (1989)</xref>.</p></tp:treatment-sec><tp:treatment-sec sec-type="distribution" id="SECID0EFJBI"><title>Distribution.</title><p>Adults of <italic><tp:taxon-name><tp:taxon-name-part taxon-name-part-type="genus" reg="Arthrotus">Arthrotus</tp:taxon-name-part><tp:taxon-name-part taxon-name-part-type="species" reg="saigusai">saigusai</tp:taxon-name-part></tp:taxon-name></italic> Kimoto are widespread in high-elevations (above 2500 m) of Taiwan (Fig. <xref ref-type="fig" rid="F18">18</xref>).</p><fig id="F18" position="float" orientation="portrait"><object-id xmlns:xlink="http://www.w3.org/1999/xlink" content-type="doi" xlink:type="simple">10.3897/zookeys.1091.79486.figure18</object-id><object-id xmlns:xlink="http://www.w3.org/1999/xlink" content-type="arpha" xlink:type="simple">04C59E7B-E66F-5A6E-98DB-ED916561E84C</object-id><label>Figure 18.</label><caption><p>Distribution map of <italic><tp:taxon-name><tp:taxon-name-part taxon-name-part-type="genus" reg="Arthrotus">Arthrotus</tp:taxon-name-part><tp:taxon-name-part taxon-name-part-type="species" reg="saigusai">saigusai</tp:taxon-name-part></tp:taxon-name></italic> Kimoto; solid line: 1000 m, broken line: 2000 m, black areas: 3000 m. Key: red dots yellowish brown form, blue dots metallic blue form.</p></caption><graphic xmlns:xlink="http://www.w3.org/1999/xlink" xlink:href="zookeys-1091-161-g018.jpg" position="float" orientation="portrait" xlink:type="simple" id="oo_667383.jpg"><uri content-type="original_file" xlink:type="simple">https://binary.pensoft.net/fig/667383</uri></graphic></fig></tp:treatment-sec><tp:treatment-sec><!--Section generated to contain objects referenced in tp:taxon-treatment.--><fig id="F12" position="float" orientation="portrait"><object-id xmlns:xlink="http://www.w3.org/1999/xlink" content-type="doi" xlink:type="simple">10.3897/zookeys.1091.79486.figure12</object-id><object-id xmlns:xlink="http://www.w3.org/1999/xlink" content-type="arpha" xlink:type="simple">422B83DA-D36D-5411-8DAB-9C68471F76BD</object-id><label>Figure 12.</label><caption><p>Diagnostic characters of <italic><tp:taxon-name><tp:taxon-name-part taxon-name-part-type="genus" reg="Arthrotus">Arthrotus</tp:taxon-name-part><tp:taxon-name-part taxon-name-part-type="species" reg="fulvus">fulvus</tp:taxon-name-part></tp:taxon-name></italic> Chûjô <bold>A</bold> antenna, male <bold>B</bold> antenna, female <bold>C</bold> aedeagus, dorsal view <bold>D</bold> aedeagus, lateral view <bold>E</bold> gonocoxae <bold>F</bold> abdominal ventrite VIII <bold>G</bold> spermatheca.</p></caption><graphic xmlns:xlink="http://www.w3.org/1999/xlink" xlink:href="zookeys-1091-161-g012.jpg" position="float" orientation="portrait" xlink:type="simple" id="oo_667377.jpg"><uri content-type="original_file" xlink:type="simple">https://binary.pensoft.net/fig/667377</uri></graphic></fig><fig id="F20" position="float" orientation="portrait"><object-id xmlns:xlink="http://www.w3.org/1999/xlink" content-type="doi" xlink:type="simple">10.3897/zookeys.1091.79486.figure20</object-id><object-id xmlns:xlink="http://www.w3.org/1999/xlink" content-type="arpha" xlink:type="simple">5D9ACFE6-7FA4-5BEF-A3B0-01EA63F49504</object-id><label>Figure 20.</label><caption><p>Diagnostic characters of <italic><tp:taxon-name><tp:taxon-name-part taxon-name-part-type="genus" reg="Arthrotus">Arthrotus</tp:taxon-name-part><tp:taxon-name-part taxon-name-part-type="species" reg="tricolor">tricolor</tp:taxon-name-part></tp:taxon-name></italic> (Chûjô) <bold>A</bold> antenna, male <bold>B</bold> antenna, female <bold>C</bold> aedeagus, dorsal view <bold>D</bold> aedeagus, lateral view <bold>E</bold> gonocoxae <bold>F</bold> abdominal ventrite VIII <bold>G</bold> spermatheca.</p></caption><graphic xmlns:xlink="http://www.w3.org/1999/xlink" xlink:href="zookeys-1091-161-g020.jpg" position="float" orientation="portrait" xlink:type="simple" id="oo_667385.jpg"><uri content-type="original_file" xlink:type="simple">https://binary.pensoft.net/fig/667385</uri></graphic></fig><fig id="F7" position="float" orientation="portrait"><object-id xmlns:xlink="http://www.w3.org/1999/xlink" content-type="doi" xlink:type="simple">10.3897/zookeys.1091.79486.figure7</object-id><object-id xmlns:xlink="http://www.w3.org/1999/xlink" content-type="arpha" xlink:type="simple">68F73B62-A782-5556-9191-C2281F3D4831</object-id><label>Figure 7.</label><caption><p>Diagnostic characters of <italic><tp:taxon-name><tp:taxon-name-part taxon-name-part-type="genus" reg="Arthrotus">Arthrotus</tp:taxon-name-part><tp:taxon-name-part taxon-name-part-type="species" reg="hirashimai">hirashimai</tp:taxon-name-part></tp:taxon-name></italic> Kimoto <bold>A</bold> antenna, male <bold>B</bold> antenna, female <bold>C</bold> aedeagus, dorsal view <bold>D</bold> aedeagus, lateral view <bold>E</bold> gonocoxae <bold>F</bold> abdominal ventrite VIII <bold>G</bold> spermatheca.</p></caption><graphic xmlns:xlink="http://www.w3.org/1999/xlink" xlink:href="zookeys-1091-161-g007.jpg" position="float" orientation="portrait" xlink:type="simple" id="oo_667372.jpg"><uri content-type="original_file" xlink:type="simple">https://binary.pensoft.net/fig/667372</uri></graphic></fig></tp:treatment-sec><ref-list><ref id="B10"><mixed-citation xmlns:xlink="http://www.w3.org/1999/xlink" xlink:type="simple"><person-group><name name-style="western"><surname>Kimoto</surname><given-names>S</given-names></name></person-group> (<year>1987</year>) <article-title>The <tp:taxon-name><tp:taxon-name-part taxon-name-part-type="family">Chrysomelidae</tp:taxon-name-part></tp:taxon-name> (<tp:taxon-name><tp:taxon-name-part taxon-name-part-type="class">Insecta</tp:taxon-name-part></tp:taxon-name>: <tp:taxon-name><tp:taxon-name-part taxon-name-part-type="order">Coleoptera</tp:taxon-name-part></tp:taxon-name>) collected by the Nagoya University Scientific Expedition to Taiwan in 1986.</article-title><source>Kurume University Journal</source><volume>36</volume>: <fpage>183</fpage>–<lpage>194</lpage>.</mixed-citation></ref><ref id="B11"><mixed-citation xmlns:xlink="http://www.w3.org/1999/xlink" xlink:type="simple"><person-group><name name-style="western"><surname>Kimoto</surname><given-names>S</given-names></name></person-group> (<year>1989</year>) <article-title>The Taiwanese <tp:taxon-name><tp:taxon-name-part taxon-name-part-type="family">Chrysomelidae</tp:taxon-name-part></tp:taxon-name> (<tp:taxon-name><tp:taxon-name-part taxon-name-part-type="class">Insecta</tp:taxon-name-part></tp:taxon-name>: <tp:taxon-name><tp:taxon-name-part taxon-name-part-type="order">Coleoptera</tp:taxon-name-part></tp:taxon-name>) collected by Dr. Kintaro Baba, on the occasion of his entomological survey in 1983 and 1986.</article-title><source>Kurume University Journal</source><volume>38</volume>: <fpage>237</fpage>–<lpage>272</lpage>.</mixed-citation></ref></ref-list></tp:taxon-treatment>
