# Supplementary material for: ﻿Revision of the genus Arthrotus Motschulsky, 1858 (Coleoptera, Chrysomelidae, Galerucinae) of Taiwan, with notes on color polymorphism
Source: Zookeys. 2022 Apr 1;1091:161–208. doi: 10.3897/zookeys.1091.79486 (PMC9005468; doi:10.3897/zookeys.1091.79486)
Supplement: XML Treatment for Arthrotus tricolor [file zookeys.1091.79486-treatment7.xml]

<!DOCTYPE tp:taxon-treatment
  PUBLIC "-//TaxonX//DTD Taxonomic Treatment Publishing DTD v0 20100105//EN" "tax-treatment-NSO.dtd">
<tp:taxon-treatment xmlns:tp="http://www.plazi.org/taxpub"><tp:treatment-meta><kwd-group><label>Taxon classification</label><kwd>
              <named-content content-type="kingdom">Animalia</named-content>
            </kwd><kwd>
              <named-content content-type="order">Coleoptera</named-content>
            </kwd><kwd>
              <named-content content-type="family">Chrysomelidae</named-content>
            </kwd></kwd-group><mixed-citation publication-type="journal"><person-group><name><surname>Lee</surname><given-names>Chi-Feng</given-names></name></person-group><article-title>﻿Revision of the genus <italic><tp:taxon-name><tp:taxon-name-part taxon-name-part-type="genus" reg="Arthrotus">Arthrotus</tp:taxon-name-part></tp:taxon-name></italic> Motschulsky, 1858 (<tp:taxon-name><tp:taxon-name-part taxon-name-part-type="order">Coleoptera</tp:taxon-name-part></tp:taxon-name>, <tp:taxon-name><tp:taxon-name-part taxon-name-part-type="family">Chrysomelidae</tp:taxon-name-part></tp:taxon-name>, <tp:taxon-name><tp:taxon-name-part taxon-name-part-type="subfamily">Galerucinae</tp:taxon-name-part></tp:taxon-name>) of Taiwan, with notes on color polymorphism</article-title><source>Zookeys</source><day>01</day><month>04</month><year>2022</year><volume>1091</volume><fpage>161</fpage><lpage>208</lpage><pub-id pub-id-type="doi">10.3897/zookeys.1091.79486</pub-id></mixed-citation></tp:treatment-meta><tp:nomenclature><label>﻿</label><tp:taxon-name>
            <object-id xmlns:xlink="http://www.w3.org/1999/xlink" content-type="arpha" xlink:type="simple">6FE995F4-D786-575B-9ED4-9A4C67232496</object-id>
            <tp:taxon-name-part taxon-name-part-type="genus" reg="Arthrotus">Arthrotus</tp:taxon-name-part>
            <tp:taxon-name-part taxon-name-part-type="species" reg="tricolor">tricolor</tp:taxon-name-part>
          </tp:taxon-name><tp:taxon-authority>(Chûjô, 1965)</tp:taxon-authority><xref ref-type="fig" rid="F17">Figs 17C, D</xref><xref ref-type="fig" rid="F19">, 19</xref><xref ref-type="fig" rid="F20">, 20</xref><xref ref-type="fig" rid="F21">, 21</xref><tp:nomenclature-citation-list><tp:nomenclature-citation><tp:taxon-name>
                <tp:taxon-name-part taxon-name-part-type="genus" reg="Arthrotus">Arthrotus</tp:taxon-name-part>
                <tp:taxon-name-part taxon-name-part-type="species" reg="fulvus">fulvus</tp:taxon-name-part>
              </tp:taxon-name><comment>Chûjô, 1938: 139 (part).</comment></tp:nomenclature-citation><tp:nomenclature-citation><tp:taxon-name>
                <tp:taxon-name-part taxon-name-part-type="genus" reg="Dercetis">Dercetis</tp:taxon-name-part>
                <tp:taxon-name-part taxon-name-part-type="species" reg="tricolor">tricolor</tp:taxon-name-part>
              </tp:taxon-name><comment>Chûjô, 1965: 95.</comment></tp:nomenclature-citation><tp:nomenclature-citation><tp:taxon-name>
                <tp:taxon-name-part taxon-name-part-type="genus" reg="Dercetina">Dercetina</tp:taxon-name-part>
                <tp:taxon-name-part taxon-name-part-type="species" reg="tricolor">tricolor</tp:taxon-name-part>
              </tp:taxon-name><comment>: <xref ref-type="bibr" rid="B11">Kimoto 1989</xref>: 280 (additional records).</comment></tp:nomenclature-citation><tp:nomenclature-citation><tp:taxon-name>
                <tp:taxon-name-part taxon-name-part-type="genus" reg="Arthrotus">Arthrotus</tp:taxon-name-part>
                <tp:taxon-name-part taxon-name-part-type="species" reg="tricolor">tricolor</tp:taxon-name-part>
              </tp:taxon-name><comment>: <xref ref-type="bibr" rid="B7">Kimoto 1969</xref>: 60 (transferred from <tp:taxon-name><tp:taxon-name-part taxon-name-part-type="genus" reg="Dercetis">Dercetis</tp:taxon-name-part></tp:taxon-name>); <xref ref-type="bibr" rid="B9">Kimoto 1986</xref>: 58 (additional records); <xref ref-type="bibr" rid="B12">Kimoto 1991</xref>: 17 (additional records).</comment></tp:nomenclature-citation></tp:nomenclature-citation-list></tp:nomenclature><tp:treatment-sec sec-type="Types" id="SECID0EQOBI"><title>Types.</title><p><bold><italic>Holotype</italic></bold> ♀ (<named-content xmlns:xlink="http://www.w3.org/1999/xlink" content-type="dwc:institutional_code" xlink:title="Faculty of Agriculture, Kyushu University, Fukuoka, Japan" xlink:href="http://grbio.org/institution/kyushu-university" xlink:type="simple">KUEC</named-content>): “Rimogan (= Fushan, 福山) / Formosa / 10.VII.1961 / Coll. T. SHIROZU [h, w] // <tp:taxon-name><tp:taxon-name-part taxon-name-part-type="genus" reg="Dercetis">Dercetis</tp:taxon-name-part></tp:taxon-name> / <tp:taxon-name><tp:taxon-name-part taxon-name-part-type="genus" reg="Dercetis"/><tp:taxon-name-part taxon-name-part-type="species" reg="tricolor">tricolor</tp:taxon-name-part></tp:taxon-name> / Chûjô, ♀ [h] / Det. M. CHUJO, 196[p]2[h, w]”.</p></tp:treatment-sec><tp:treatment-sec sec-type="material" id="SECID0EPPBI"><title>Other material.</title><p>A total of 299 specimens was examined (Suppl. material <xref ref-type="supplementary-material" rid="S3">3</xref>).</p></tp:treatment-sec><tp:treatment-sec sec-type="diagnosis" id="SECID0EZPBI"><title>Diagnosis.</title><p>Adults of <italic><tp:taxon-name><tp:taxon-name-part taxon-name-part-type="genus" reg="Arthrotus">Arthrotus</tp:taxon-name-part><tp:taxon-name-part taxon-name-part-type="species" reg="tricolor">tricolor</tp:taxon-name-part></tp:taxon-name></italic> (Chûjô) are similar to those of <italic><tp:taxon-name><tp:taxon-name-part taxon-name-part-type="genus" reg="Arthrotus">A.</tp:taxon-name-part><tp:taxon-name-part taxon-name-part-type="species" reg="fulvus">fulvus</tp:taxon-name-part></tp:taxon-name></italic> Chûjô in possessing rounded lateral margins of pronota (straight lateral margins of pronotum in <italic><tp:taxon-name><tp:taxon-name-part taxon-name-part-type="genus" reg="Arthrotus">A.</tp:taxon-name-part><tp:taxon-name-part taxon-name-part-type="species" reg="abdominalis">abdominalis</tp:taxon-name-part></tp:taxon-name></italic> (Chûjô), <italic><tp:taxon-name><tp:taxon-name-part taxon-name-part-type="genus" reg="Arthrotus">A.</tp:taxon-name-part><tp:taxon-name-part taxon-name-part-type="species" reg="gressitti">gressitti</tp:taxon-name-part></tp:taxon-name></italic> Kimoto, <italic><tp:taxon-name><tp:taxon-name-part taxon-name-part-type="genus" reg="Arthrotus">A.</tp:taxon-name-part><tp:taxon-name-part taxon-name-part-type="species" reg="hirashimai">hirashimai</tp:taxon-name-part></tp:taxon-name></italic> Kimoto, and <italic><tp:taxon-name><tp:taxon-name-part taxon-name-part-type="genus" reg="Arthrotus">A.</tp:taxon-name-part><tp:taxon-name-part taxon-name-part-type="species" reg="yuae">yuae</tp:taxon-name-part></tp:taxon-name></italic> sp. nov.), the less transverse pronotum and elytra, 1.7–2.0 × wider and long in pronotum and 1.5–1.6 × longer than wide in elytra (more transverse pronotum and elytra, 2.1–2.2 × wider and long and 1.4 × longer than wide in elytra of <italic><tp:taxon-name><tp:taxon-name-part taxon-name-part-type="genus" reg="Arthrotus">A.</tp:taxon-name-part><tp:taxon-name-part taxon-name-part-type="species" reg="testaceus">testaceus</tp:taxon-name-part></tp:taxon-name></italic> Gressitt &amp; Kimoto and <italic><tp:taxon-name><tp:taxon-name-part taxon-name-part-type="genus" reg="Arthrotus">A.</tp:taxon-name-part><tp:taxon-name-part taxon-name-part-type="species" reg="yangi">yangi</tp:taxon-name-part></tp:taxon-name></italic> sp. nov.), a more transverse antennomere III in male, 0.7–0.8 × longer than wide (Fig. <xref ref-type="fig" rid="F20">20A</xref>) (less transverse antennomere III in male, 1.1 × longer than wide in <italic><tp:taxon-name><tp:taxon-name-part taxon-name-part-type="genus" reg="Arthrotus">A.</tp:taxon-name-part><tp:taxon-name-part taxon-name-part-type="species" reg="saigusai">saigusai</tp:taxon-name-part></tp:taxon-name></italic> Kimoto (Fig. <xref ref-type="fig" rid="F16">16A</xref>)). Adults of <italic><tp:taxon-name><tp:taxon-name-part taxon-name-part-type="genus" reg="Arthrotus">A.</tp:taxon-name-part><tp:taxon-name-part taxon-name-part-type="species" reg="tricolor">tricolor</tp:taxon-name-part></tp:taxon-name></italic> are different from those of <italic><tp:taxon-name><tp:taxon-name-part taxon-name-part-type="genus" reg="Arthrotus">A.</tp:taxon-name-part><tp:taxon-name-part taxon-name-part-type="species" reg="fulvus">fulvus</tp:taxon-name-part></tp:taxon-name></italic> (Figs <xref ref-type="fig" rid="F9">9</xref>–<xref ref-type="fig" rid="F11">11</xref>) based on their characteristic color patterns (Fig. <xref ref-type="fig" rid="F19">19</xref>), tectum of aedeagus without pairs of apical tube-like processes and disc covered with clustered stout setae (Fig. <xref ref-type="fig" rid="F20">20C, D</xref>) (with one pair of apical tube-like processes and disc covered with scattered short setae in <italic><tp:taxon-name><tp:taxon-name-part taxon-name-part-type="genus" reg="Arthrotus">A.</tp:taxon-name-part><tp:taxon-name-part taxon-name-part-type="species" reg="fulvus">fulvus</tp:taxon-name-part></tp:taxon-name></italic> (Fig. <xref ref-type="fig" rid="F12">12C, D</xref>)).</p></tp:treatment-sec><tp:treatment-sec sec-type="redescription" id="SECID0E6UBI"><title>Redescription.</title><p>Color yellowish brown; head, scutellum, and prothorax reddish brown, but antennae black; elytra with black stripes along basal margin, extending along entire suture, and lateral margins from base to apical 1/3, with two transverse black stripes at basal 1/3 and apical 1/3, legs black (Fig. <xref ref-type="fig" rid="F19">19A–D</xref>). Some specimens have reduced or paler black stripes on the elytra (Fig. <xref ref-type="fig" rid="F19">19E, F</xref>), some have black stripes expanding and the entire elytra black except apical 1/3 (Fig. <xref ref-type="fig" rid="F19">19G</xref>). Pronotum with median transverse depression reduced; shiny, without reticulate microsculpture; with sparse, coarse punctures confused; lateral margins rounded, widest at middle; apical and basal margins slightly concave. Elytra parallel-sided, disc shiny, without reticulate microsculpture, and with dense, coarse punctures.</p><fig id="F19" position="float" orientation="portrait"><object-id xmlns:xlink="http://www.w3.org/1999/xlink" content-type="doi" xlink:type="simple">10.3897/zookeys.1091.79486.figure19</object-id><object-id xmlns:xlink="http://www.w3.org/1999/xlink" content-type="arpha" xlink:type="simple">481C332F-F6A2-5282-862C-9B8FFCA37C37</object-id><label>Figure 19.</label><caption><p>Habitus of <italic><tp:taxon-name><tp:taxon-name-part taxon-name-part-type="genus" reg="Arthrotus">Arthrotus</tp:taxon-name-part><tp:taxon-name-part taxon-name-part-type="species" reg="tricolor">tricolor</tp:taxon-name-part></tp:taxon-name></italic> (Chûjô) <bold>A</bold> collected from Chutzuhu (竹子湖), male, dorsal view <bold>B</bold> collected from Chutzuhu (竹子湖), male, ventral view <bold>C</bold> collected from Chutzuhu (竹子湖), male, lateral view <bold>D</bold> collected from Chutzuhu (竹子湖), female, dorsal view <bold>E</bold> collected from Junghua (榮華), male, dorsal view <bold>F</bold> collected from Wulai (烏來), male, dorsal view <bold>G</bold> collected from Lilungshan (里龍山), male, dorsal view <bold>H</bold> collected from Wushihkeng (烏石坑), male, dorsal view <bold>I</bold> ditto, ventral view.</p></caption><graphic xmlns:xlink="http://www.w3.org/1999/xlink" xlink:href="zookeys-1091-161-g019.jpg" position="float" orientation="portrait" xlink:type="simple" id="oo_667384.jpg"><uri content-type="original_file" xlink:type="simple">https://binary.pensoft.net/fig/667384</uri></graphic></fig><p><bold>Male.</bold> Length 5.2–5.6 mm, width 2.4–2.8 mm. Antennae filiform (Fig. <xref ref-type="fig" rid="F20">20A</xref>), antennomere III modified, much shorter than II, IV–VII relatively wider, length ratios of antennomeres I–XI 1.0: 0.3: 0.2: 1.0: 1.1: 1.1: 1.2: 1.1: 1.0: 1.0: 1.2, length to width ratios of antennomeres I–XI 3.5: 1.5: 0.8: 3.7: 4.0: 4.0: 4.3: 4.7: 5.1: 4.8: 6.2. Pronotum 1.9–2.0 × wider than long. Elytra parallel-sided, 1.4–1.6 × longer than wide. Aedeagus (Fig. <xref ref-type="fig" rid="F20">20C, D</xref>) extremely slender, ~ 12.5 × longer than wide, parallel-sided, slightly narrowed at apical 1/4, basally widened, apex widely rounded; tectum membranous, strongly swollen, covered with densely, well-sclerotized, stout setae; weakly curved in lateral view, apex recurved; primary endophallic sclerite elongate, ~ 0.5 × as long as aedeagus, apex bifurcate, with a cluster of dense setae near apex, and tiny teeth above clustered setae; deeply bifurcate from middle to base.</p><fig id="F20" position="float" orientation="portrait"><object-id xmlns:xlink="http://www.w3.org/1999/xlink" content-type="doi" xlink:type="simple">10.3897/zookeys.1091.79486.figure20</object-id><object-id xmlns:xlink="http://www.w3.org/1999/xlink" content-type="arpha" xlink:type="simple">5D9ACFE6-7FA4-5BEF-A3B0-01EA63F49504</object-id><label>Figure 20.</label><caption><p>Diagnostic characters of <italic><tp:taxon-name><tp:taxon-name-part taxon-name-part-type="genus" reg="Arthrotus">Arthrotus</tp:taxon-name-part><tp:taxon-name-part taxon-name-part-type="species" reg="tricolor">tricolor</tp:taxon-name-part></tp:taxon-name></italic> (Chûjô) <bold>A</bold> antenna, male <bold>B</bold> antenna, female <bold>C</bold> aedeagus, dorsal view <bold>D</bold> aedeagus, lateral view <bold>E</bold> gonocoxae <bold>F</bold> abdominal ventrite VIII <bold>G</bold> spermatheca.</p></caption><graphic xmlns:xlink="http://www.w3.org/1999/xlink" xlink:href="zookeys-1091-161-g020.jpg" position="float" orientation="portrait" xlink:type="simple" id="oo_667385.jpg"><uri content-type="original_file" xlink:type="simple">https://binary.pensoft.net/fig/667385</uri></graphic></fig><p><bold>Female.</bold> Length 5.4–6.4 mm, width 3.1–3.8 mm. Antennae (Fig. <xref ref-type="fig" rid="F20">20B</xref>) much slender than in males, antennomere III a little longer than II, length ratios of antennomeres I–XI 1.0: 0.4: 0.5: 1.0: 1.1: 1.1: 1.1: 1.1: 1.1: 1.0: 1.2, length to width ratios of antennomeres I–XI 3.9: 1.9: 3.4: 5.1: 4.6: 5.7: 5.7: 5.6: 5.4: 5.3: 6.3. Pronotum 1.9–2.0 × wider than long. Elytra 1.4 × longer than wide. Ventrite VIII (Fig. <xref ref-type="fig" rid="F20">20F</xref>) weakly sclerotized, apically truncate, with dense, short setae along apical margin, and sparse, long setae at inner transverse line; spiculum extremely slender. Receptacle of spermatheca (Fig. <xref ref-type="fig" rid="F20">20G</xref>) strongly swollen, divided from pump; pump narrow and moderately curved, apex narrowly rounded; sclerotized proximal spermathecal duct wide and short, shallowly projecting into receptaculum. Gonocoxae (Fig. <xref ref-type="fig" rid="F20">20E</xref>) connected at middle at one point, ~ 5.2 × longer than wide, curved inwards at apical 1/3, with one long seta at apical 1/3, nine or ten additional setae at apical areas.</p></tp:treatment-sec><tp:treatment-sec sec-type="variation" id="SECID0EBZBI"><title>Variations.</title><p>Some specimens collected from Tahsuehshan (大雪山) and nearby Wushihkeng (烏石坑) have a distinctive color form (Fig. <xref ref-type="fig" rid="F17">17C, D</xref>): body almost black except yellowish brown abdomen and yellow spots on the elytra, as typical form (Fig. <xref ref-type="fig" rid="F19">19H, I</xref>)</p></tp:treatment-sec><tp:treatment-sec sec-type="remarks" id="SECID0EPZBI"><title>Remarks.</title><p>Two types of <italic><tp:taxon-name><tp:taxon-name-part taxon-name-part-type="genus" reg="Arthrotus">Arthrotus</tp:taxon-name-part><tp:taxon-name-part taxon-name-part-type="species" reg="fulvus">fulvus</tp:taxon-name-part></tp:taxon-name></italic> [1♀ (<named-content xmlns:xlink="http://www.w3.org/1999/xlink" content-type="dwc:institutional_code" xlink:title="Applied Zoology Division, Taiwan Agricultural Research Institute, Taichung, Taiwan" xlink:href="http://grbio.org/institution/taiwan-agricultural-research-institute" xlink:type="simple">TARI</named-content>): “Formosa / Karenko (= Hualien, 花蓮), -19 / VII 20-VIII 4. / T. Okumi, // CO / Type [p, w, circle label with yellow letters and yellow border] // <tp:taxon-name><tp:taxon-name-part taxon-name-part-type="genus" reg="Arthrotus">Arthrotus</tp:taxon-name-part></tp:taxon-name> / <tp:taxon-name><tp:taxon-name-part taxon-name-part-type="genus" reg="Arthrotus"/><tp:taxon-name-part taxon-name-part-type="species" reg="fulvus">fulvus</tp:taxon-name-part></tp:taxon-name> / Chûjô [h] / DET. M. CHUJO [p, w] // 2588 [p, w]” and 1♀ (<named-content xmlns:xlink="http://www.w3.org/1999/xlink" content-type="dwc:institutional_code" xlink:title="Applied Zoology Division, Taiwan Agricultural Research Institute, Taichung, Taiwan" xlink:href="http://grbio.org/institution/taiwan-agricultural-research-institute" xlink:type="simple">TARI</named-content>): “Kuaru (= Kueitzuchiao, 龜子角) [h] / FORMOSA [p] / 12.VI.1937 [h] / COL. M. CHUJO [p, w]”; CO / Type [p, w, circle label with yellow letters and yellow border] // <tp:taxon-name><tp:taxon-name-part taxon-name-part-type="genus" reg="Arthrotus">Arthrotus</tp:taxon-name-part></tp:taxon-name> / <tp:taxon-name><tp:taxon-name-part taxon-name-part-type="genus" reg="Arthrotus"/><tp:taxon-name-part taxon-name-part-type="species" reg="fulvus">fulvus</tp:taxon-name-part></tp:taxon-name> / Chûjô [h] / DET. M. CHUJO [p, w] // 1370 [p, w]”] are misidentified. They should belong to <italic><tp:taxon-name><tp:taxon-name-part taxon-name-part-type="genus" reg="Arthrotus">A.</tp:taxon-name-part><tp:taxon-name-part taxon-name-part-type="species" reg="tricolor">tricolor</tp:taxon-name-part></tp:taxon-name></italic>.</p></tp:treatment-sec><tp:treatment-sec sec-type="Food plants" id="SECID0ET2BI"><title>Food plants.</title><p>Leaves of <tp:taxon-name><tp:taxon-name-part taxon-name-part-type="genus" reg="Styrax">Styrax</tp:taxon-name-part><tp:taxon-name-part taxon-name-part-type="species" reg="formosanus">formosanus</tp:taxon-name-part><tp:taxon-name-part taxon-name-part-type="infraspecific-rank">var.</tp:taxon-name-part><tp:taxon-name-part taxon-name-part-type="variety" reg="formosanus">formosanus</tp:taxon-name-part></tp:taxon-name> Matsum. (<tp:taxon-name><tp:taxon-name-part taxon-name-part-type="family">Styracaceae</tp:taxon-name-part></tp:taxon-name>), <italic><tp:taxon-name><tp:taxon-name-part taxon-name-part-type="genus" reg="Cryptocarya">Cryptocarya</tp:taxon-name-part><tp:taxon-name-part taxon-name-part-type="species" reg="chinensis">chinensis</tp:taxon-name-part></tp:taxon-name></italic> (Hance) Hemsl. (<tp:taxon-name><tp:taxon-name-part taxon-name-part-type="family">Lauraceae</tp:taxon-name-part></tp:taxon-name>), and <italic><tp:taxon-name><tp:taxon-name-part taxon-name-part-type="genus" reg="Actinidia">Actinidia</tp:taxon-name-part><tp:taxon-name-part taxon-name-part-type="species" reg="rufa">rufa</tp:taxon-name-part></tp:taxon-name></italic> (Siebold &amp; Zucc.) Planch. ex Miq. (<tp:taxon-name><tp:taxon-name-part taxon-name-part-type="family">Actinidiaceae</tp:taxon-name-part></tp:taxon-name>).</p></tp:treatment-sec><tp:treatment-sec sec-type="distribution" id="SECID0EP4BI"><title>Distribution.</title><p>Adults of <italic><tp:taxon-name><tp:taxon-name-part taxon-name-part-type="genus" reg="Arthrotus">Arthrotus</tp:taxon-name-part><tp:taxon-name-part taxon-name-part-type="species" reg="tricolor">tricolor</tp:taxon-name-part></tp:taxon-name></italic> (Chûjô) are widespread in lowlands (below 1500 m) of Taiwan. They are more common in northern Taiwan (Fig. <xref ref-type="fig" rid="F21">21</xref>).</p><fig id="F21" position="float" orientation="portrait"><object-id xmlns:xlink="http://www.w3.org/1999/xlink" content-type="doi" xlink:type="simple">10.3897/zookeys.1091.79486.figure21</object-id><object-id xmlns:xlink="http://www.w3.org/1999/xlink" content-type="arpha" xlink:type="simple">E3290679-D702-5E67-9D8C-41B35B043271</object-id><label>Figure 21.</label><caption><p>Distribution map of <italic><tp:taxon-name><tp:taxon-name-part taxon-name-part-type="genus" reg="Arthrotus">Arthrotus</tp:taxon-name-part><tp:taxon-name-part taxon-name-part-type="species" reg="tricolor">tricolor</tp:taxon-name-part></tp:taxon-name></italic> (Chûjô), solid line: 1000 m, broken line: 2000 m, black areas: 3000 m.</p></caption><graphic xmlns:xlink="http://www.w3.org/1999/xlink" xlink:href="zookeys-1091-161-g021.jpg" position="float" orientation="portrait" xlink:type="simple" id="oo_667386.jpg"><uri content-type="original_file" xlink:type="simple">https://binary.pensoft.net/fig/667386</uri></graphic></fig></tp:treatment-sec><tp:treatment-sec><!--Section generated to contain objects referenced in tp:taxon-treatment.--><fig id="F17" position="float" orientation="portrait"><object-id xmlns:xlink="http://www.w3.org/1999/xlink" content-type="doi" xlink:type="simple">10.3897/zookeys.1091.79486.figure17</object-id><object-id xmlns:xlink="http://www.w3.org/1999/xlink" content-type="arpha" xlink:type="simple">B44E6177-D7FB-56BC-AB89-AE3A5393229C</object-id><label>Figure 17.</label><caption><p>File photographs of <italic><tp:taxon-name><tp:taxon-name-part taxon-name-part-type="genus" reg="Arthrotus">Arthrotus</tp:taxon-name-part></tp:taxon-name></italic> species <bold>A</bold> adult of <italic><tp:taxon-name><tp:taxon-name-part taxon-name-part-type="genus" reg="Arthrotus">Arthrotus</tp:taxon-name-part><tp:taxon-name-part taxon-name-part-type="species" reg="saigusai">saigusai</tp:taxon-name-part></tp:taxon-name></italic> conceal under curled leaves of <italic><tp:taxon-name><tp:taxon-name-part taxon-name-part-type="genus" reg="Reynoutria">Reynoutria</tp:taxon-name-part><tp:taxon-name-part taxon-name-part-type="species" reg="japonica">japonica</tp:taxon-name-part></tp:taxon-name></italic><bold>B</bold> some adult come out from the curled leaves <bold>C</bold> blackened female of <italic><tp:taxon-name><tp:taxon-name-part taxon-name-part-type="genus" reg="Arthrotus">A.</tp:taxon-name-part><tp:taxon-name-part taxon-name-part-type="species" reg="tricolor">tricolor</tp:taxon-name-part></tp:taxon-name></italic> at Tahsuehshan (大雪山) <bold>D</bold> typical female of <italic><tp:taxon-name><tp:taxon-name-part taxon-name-part-type="genus" reg="Arthrotus">A.</tp:taxon-name-part><tp:taxon-name-part taxon-name-part-type="species" reg="tricolor">tricolor</tp:taxon-name-part></tp:taxon-name></italic> at the same locality.</p></caption><graphic xmlns:xlink="http://www.w3.org/1999/xlink" xlink:href="zookeys-1091-161-g017.jpg" position="float" orientation="portrait" xlink:type="simple" id="oo_667382.jpg"><uri content-type="original_file" xlink:type="simple">https://binary.pensoft.net/fig/667382</uri></graphic></fig><supplementary-material xmlns:xlink="http://www.w3.org/1999/xlink" id="S3" position="float" orientation="portrait" xlink:type="simple"><object-id content-type="doi" xlink:type="simple">10.3897/zookeys.1091.79486.suppl3</object-id><object-id content-type="arpha" xlink:type="simple">ADC9963D-92A3-59FB-976D-2B1C272C80D0</object-id><label>Supplementary material 3</label><caption><p><italic><tp:taxon-name><tp:taxon-name-part taxon-name-part-type="genus" reg="Arthrotus">Arthrotus</tp:taxon-name-part><tp:taxon-name-part taxon-name-part-type="species" reg="tricolor">tricolor</tp:taxon-name-part></tp:taxon-name></italic> (Chûjô, 1965)</p></caption><statement content-type="dataType"><label>Data type</label><p>docx file</p></statement><statement content-type="notes"><label>Explanation note</label><p><italic><tp:taxon-name><tp:taxon-name-part taxon-name-part-type="genus" reg="Arthrotus">Arthrotus</tp:taxon-name-part><tp:taxon-name-part taxon-name-part-type="species" reg="tricolor">tricolor</tp:taxon-name-part></tp:taxon-name></italic> (Chûjô, 1965)</p></statement><media xlink:href="zookeys-1091-161-s003.docx" mimetype="application" mime-subtype="vnd.openxmlformats-officedocument.wordprocessingml.document" position="float" orientation="portrait" xlink:type="simple" id="oo_667395.docx"><uri content-type="original_file" xlink:type="simple">https://binary.pensoft.net/file/667395</uri></media><permissions><license xlink:type="simple"><license-p>This dataset is made available under the Open Database License (http://opendatacommons.org/licenses/odbl/1.0/). The Open Database License (ODbL) is a license agreement intended to allow users to freely share, modify, and use this Dataset while maintaining this same freedom for others, provided that the original source and author(s) are credited.</license-p></license></permissions><attrib specific-use="authors">Author: Chi-Feng Lee</attrib></supplementary-material><fig id="F16" position="float" orientation="portrait"><object-id xmlns:xlink="http://www.w3.org/1999/xlink" content-type="doi" xlink:type="simple">10.3897/zookeys.1091.79486.figure16</object-id><object-id xmlns:xlink="http://www.w3.org/1999/xlink" content-type="arpha" xlink:type="simple">F9991DD3-FA9F-56AF-BD92-BFD1037BC476</object-id><label>Figure 16.</label><caption><p>Diagnostic characters of <italic><tp:taxon-name><tp:taxon-name-part taxon-name-part-type="genus" reg="Arthrotus">Arthrotus</tp:taxon-name-part><tp:taxon-name-part taxon-name-part-type="species" reg="saigusai">saigusai</tp:taxon-name-part></tp:taxon-name></italic> Kimoto <bold>A</bold> antenna, male <bold>B</bold> antenna, female <bold>C</bold> aedeagus, dorsal view <bold>D</bold> aedeagus, lateral view <bold>E</bold> gonocoxae <bold>F</bold> abdominal ventrite VIII <bold>G</bold> spermatheca.</p></caption><graphic xmlns:xlink="http://www.w3.org/1999/xlink" xlink:href="zookeys-1091-161-g016.jpg" position="float" orientation="portrait" xlink:type="simple" id="oo_667381.jpg"><uri content-type="original_file" xlink:type="simple">https://binary.pensoft.net/fig/667381</uri></graphic></fig><fig id="F9" position="float" orientation="portrait"><object-id xmlns:xlink="http://www.w3.org/1999/xlink" content-type="doi" xlink:type="simple">10.3897/zookeys.1091.79486.figure9</object-id><object-id xmlns:xlink="http://www.w3.org/1999/xlink" content-type="arpha" xlink:type="simple">76EE79E3-9B62-52FE-8C37-45533DD0B852</object-id><label>Figure 9.</label><caption><p>Habitus of <italic><tp:taxon-name><tp:taxon-name-part taxon-name-part-type="genus" reg="Arthrotus">Arthrotus</tp:taxon-name-part><tp:taxon-name-part taxon-name-part-type="species" reg="fulvus">fulvus</tp:taxon-name-part></tp:taxon-name></italic> Chûjô <bold>A</bold> collected from Kuanwu (觀霧), male, dorsal view <bold>B</bold> collected from Kuanwu (觀霧), male, ventral view <bold>C</bold> collected from Tzuchung (自忠), male, dorsal view <bold>D</bold> collected from Tungfu (同富), male, dorsal view <bold>E</bold> collected from Motien (摩天), female, dorsal view <bold>F</bold> collected from Motien (摩天), male, dorsal view.</p></caption><graphic xmlns:xlink="http://www.w3.org/1999/xlink" xlink:href="zookeys-1091-161-g009.jpg" position="float" orientation="portrait" xlink:type="simple" id="oo_667374.jpg"><uri content-type="original_file" xlink:type="simple">https://binary.pensoft.net/fig/667374</uri></graphic></fig><fig id="F11" position="float" orientation="portrait"><object-id xmlns:xlink="http://www.w3.org/1999/xlink" content-type="doi" xlink:type="simple">10.3897/zookeys.1091.79486.figure11</object-id><object-id xmlns:xlink="http://www.w3.org/1999/xlink" content-type="arpha" xlink:type="simple">879139CD-7693-522D-B26D-90E8FAF56046</object-id><label>Figure 11.</label><caption><p>Habitus of <italic><tp:taxon-name><tp:taxon-name-part taxon-name-part-type="genus" reg="Arthrotus">Arthrotus</tp:taxon-name-part><tp:taxon-name-part taxon-name-part-type="species" reg="fulvus">fulvus</tp:taxon-name-part></tp:taxon-name></italic> Chûjô <bold>A</bold> collected from Motien (摩天), male, dorsal view <bold>B</bold> collected from Chenghsipao (鎮西堡), male, dorsal view <bold>C</bold> collected from Pilu (碧綠), female, dorsal view <bold>D</bold> collected from Taipingshan (太平山), female, dorsal view <bold>E</bold> collected from Wufeng (五峰), female, dorsal view <bold>F</bold> collected from Chungchihkuan (中之關), male, dorsal view <bold>G</bold> collected from Tsuifeng (翠峰), male, dorsal view <bold>H</bold> collected from Tsuifeng (翠峰), male, venral view <bold>I</bold> collected from Meifeng (梅峰), male, dorsal view.</p></caption><graphic xmlns:xlink="http://www.w3.org/1999/xlink" xlink:href="zookeys-1091-161-g011.jpg" position="float" orientation="portrait" xlink:type="simple" id="oo_667376.jpg"><uri content-type="original_file" xlink:type="simple">https://binary.pensoft.net/fig/667376</uri></graphic></fig><fig id="F12" position="float" orientation="portrait"><object-id xmlns:xlink="http://www.w3.org/1999/xlink" content-type="doi" xlink:type="simple">10.3897/zookeys.1091.79486.figure12</object-id><object-id xmlns:xlink="http://www.w3.org/1999/xlink" content-type="arpha" xlink:type="simple">422B83DA-D36D-5411-8DAB-9C68471F76BD</object-id><label>Figure 12.</label><caption><p>Diagnostic characters of <italic><tp:taxon-name><tp:taxon-name-part taxon-name-part-type="genus" reg="Arthrotus">Arthrotus</tp:taxon-name-part><tp:taxon-name-part taxon-name-part-type="species" reg="fulvus">fulvus</tp:taxon-name-part></tp:taxon-name></italic> Chûjô <bold>A</bold> antenna, male <bold>B</bold> antenna, female <bold>C</bold> aedeagus, dorsal view <bold>D</bold> aedeagus, lateral view <bold>E</bold> gonocoxae <bold>F</bold> abdominal ventrite VIII <bold>G</bold> spermatheca.</p></caption><graphic xmlns:xlink="http://www.w3.org/1999/xlink" xlink:href="zookeys-1091-161-g012.jpg" position="float" orientation="portrait" xlink:type="simple" id="oo_667377.jpg"><uri content-type="original_file" xlink:type="simple">https://binary.pensoft.net/fig/667377</uri></graphic></fig></tp:treatment-sec><ref-list><ref id="B11"><mixed-citation xmlns:xlink="http://www.w3.org/1999/xlink" xlink:type="simple"><person-group><name name-style="western"><surname>Kimoto</surname><given-names>S</given-names></name></person-group> (<year>1989</year>) <article-title>The Taiwanese <tp:taxon-name><tp:taxon-name-part taxon-name-part-type="family">Chrysomelidae</tp:taxon-name-part></tp:taxon-name> (<tp:taxon-name><tp:taxon-name-part taxon-name-part-type="class">Insecta</tp:taxon-name-part></tp:taxon-name>: <tp:taxon-name><tp:taxon-name-part taxon-name-part-type="order">Coleoptera</tp:taxon-name-part></tp:taxon-name>) collected by Dr. Kintaro Baba, on the occasion of his entomological survey in 1983 and 1986.</article-title><source>Kurume University Journal</source><volume>38</volume>: <fpage>237</fpage>–<lpage>272</lpage>.</mixed-citation></ref><ref id="B7"><mixed-citation xmlns:xlink="http://www.w3.org/1999/xlink" xlink:type="simple"><person-group><name name-style="western"><surname>Kimoto</surname><given-names>S</given-names></name></person-group> (<year>1969</year>) <article-title>Notes on the Chryosmelidae from Taiwan II.</article-title><source>Esakia</source><volume>7</volume>: <fpage>1</fpage>–<lpage>68</lpage>. <ext-link xlink:href="10.5109/2358" ext-link-type="doi" xlink:type="simple">https://doi.org/10.5109/2358</ext-link></mixed-citation></ref><ref id="B9"><mixed-citation xmlns:xlink="http://www.w3.org/1999/xlink" xlink:type="simple"><person-group><name name-style="western"><surname>Kimoto</surname><given-names>S</given-names></name></person-group> (<year>1986</year>) <article-title>The <tp:taxon-name><tp:taxon-name-part taxon-name-part-type="family">Chrysomelidae</tp:taxon-name-part></tp:taxon-name> (<tp:taxon-name><tp:taxon-name-part taxon-name-part-type="class">Insecta</tp:taxon-name-part></tp:taxon-name>: <tp:taxon-name><tp:taxon-name-part taxon-name-part-type="order">Coleoptera</tp:taxon-name-part></tp:taxon-name>) collected by the Nagoya University Scientific Expedition to Taiwan in 1984.</article-title><source>Kurume University Journal</source><volume>35</volume>: <fpage>53</fpage>–<lpage>62</lpage>.</mixed-citation></ref><ref id="B12"><mixed-citation xmlns:xlink="http://www.w3.org/1999/xlink" xlink:type="simple"><person-group><name name-style="western"><surname>Kimoto</surname><given-names>S</given-names></name></person-group> (<year>1991</year>) <article-title>The Taiwanese <tp:taxon-name><tp:taxon-name-part taxon-name-part-type="family">Chrysomelidae</tp:taxon-name-part></tp:taxon-name> (<tp:taxon-name><tp:taxon-name-part taxon-name-part-type="class">Insecta</tp:taxon-name-part></tp:taxon-name>: <tp:taxon-name><tp:taxon-name-part taxon-name-part-type="order">Coleoptera</tp:taxon-name-part></tp:taxon-name>) collected by Dr. Kintaro Baba, on the occasion of his entomological survey in 1987, 1988 and 1989.</article-title><source>Kurume University Journal</source><volume>40</volume>: <fpage>1</fpage>–<lpage>27</lpage>. <ext-link xlink:href="10.5109/2511" ext-link-type="doi" xlink:type="simple">https://doi.org/10.5109/2511</ext-link></mixed-citation></ref></ref-list></tp:taxon-treatment>
