# Supplementary material for: ﻿Revision of the genus Arthrotus Motschulsky, 1858 (Coleoptera, Chrysomelidae, Galerucinae) of Taiwan, with notes on color polymorphism
Source: Zookeys. 2022 Apr 1;1091:161–208. doi: 10.3897/zookeys.1091.79486 (PMC9005468; doi:10.3897/zookeys.1091.79486)
Supplement: XML Treatment for Arthrotus testaceus [file zookeys.1091.79486-treatment8.xml]

<!DOCTYPE tp:taxon-treatment
  PUBLIC "-//TaxonX//DTD Taxonomic Treatment Publishing DTD v0 20100105//EN" "tax-treatment-NSO.dtd">
<tp:taxon-treatment xmlns:tp="http://www.plazi.org/taxpub"><tp:treatment-meta><kwd-group><label>Taxon classification</label><kwd>
              <named-content content-type="kingdom">Animalia</named-content>
            </kwd><kwd>
              <named-content content-type="order">Coleoptera</named-content>
            </kwd><kwd>
              <named-content content-type="family">Chrysomelidae</named-content>
            </kwd></kwd-group><mixed-citation publication-type="journal"><person-group><name><surname>Lee</surname><given-names>Chi-Feng</given-names></name></person-group><article-title>﻿Revision of the genus <italic><tp:taxon-name><tp:taxon-name-part taxon-name-part-type="genus" reg="Arthrotus">Arthrotus</tp:taxon-name-part></tp:taxon-name></italic> Motschulsky, 1858 (<tp:taxon-name><tp:taxon-name-part taxon-name-part-type="order">Coleoptera</tp:taxon-name-part></tp:taxon-name>, <tp:taxon-name><tp:taxon-name-part taxon-name-part-type="family">Chrysomelidae</tp:taxon-name-part></tp:taxon-name>, <tp:taxon-name><tp:taxon-name-part taxon-name-part-type="subfamily">Galerucinae</tp:taxon-name-part></tp:taxon-name>) of Taiwan, with notes on color polymorphism</article-title><source>Zookeys</source><day>01</day><month>04</month><year>2022</year><volume>1091</volume><fpage>161</fpage><lpage>208</lpage><pub-id pub-id-type="doi">10.3897/zookeys.1091.79486</pub-id></mixed-citation></tp:treatment-meta><tp:nomenclature><label>﻿</label><tp:taxon-name>
            <object-id xmlns:xlink="http://www.w3.org/1999/xlink" content-type="arpha" xlink:type="simple">0AFCA5D2-60D7-5441-8C6D-607AD0B8185D</object-id>
            <tp:taxon-name-part taxon-name-part-type="genus" reg="Arthrotus">Arthrotus</tp:taxon-name-part>
            <tp:taxon-name-part taxon-name-part-type="species" reg="testaceus">testaceus</tp:taxon-name-part>
          </tp:taxon-name><tp:taxon-authority>Gressitt &amp; Kimoto, 1963</tp:taxon-authority><xref ref-type="fig" rid="F22">Figs 22</xref><xref ref-type="fig" rid="F23">, 23A–C</xref><xref ref-type="fig" rid="F24">, 24</xref><xref ref-type="fig" rid="F25">, 25</xref><tp:nomenclature-citation-list><tp:nomenclature-citation><tp:taxon-name>
                <tp:taxon-name-part taxon-name-part-type="genus" reg="Arthrotus">Arthrotus</tp:taxon-name-part>
                <tp:taxon-name-part taxon-name-part-type="species" reg="testaceus">testaceus</tp:taxon-name-part>
              </tp:taxon-name><comment>Gressitt &amp; Kimoto, 1963: 702 (China); <xref ref-type="bibr" rid="B7">Kimoto 1969</xref>: 60 (Taiwan).</comment></tp:nomenclature-citation><tp:nomenclature-citation><tp:taxon-name>
                <tp:taxon-name-part taxon-name-part-type="genus" reg="Arthrotus">Arthrotus</tp:taxon-name-part>
                <tp:taxon-name-part taxon-name-part-type="species" reg="shibatai">shibatai</tp:taxon-name-part>
              </tp:taxon-name><comment>Kimoto, 1984: 55 (Taiwan); <xref ref-type="bibr" rid="B11">Kimoto 1989</xref>: 259 (additional records); <xref ref-type="bibr" rid="B12">Kimoto 1991</xref>: 16 (additional records). syn. nov.</comment></tp:nomenclature-citation></tp:nomenclature-citation-list></tp:nomenclature><tp:treatment-sec sec-type="Types" id="SECID0EYBCI"><title>Types.</title><p><italic><tp:taxon-name><tp:taxon-name-part taxon-name-part-type="genus" reg="Arthrotus">Arthrotus</tp:taxon-name-part><tp:taxon-name-part taxon-name-part-type="species" reg="testaceus">testaceus</tp:taxon-name-part></tp:taxon-name></italic>. <bold><italic>Paratypes</italic>.</bold> 1♂ (<named-content xmlns:xlink="http://www.w3.org/1999/xlink" content-type="dwc:institutional_code" xlink:title="Kitakyushu Museum of Natural History and Human History, Kitakyushu, Japan" xlink:href="http://grbio.org/institution/kitakyushu-museum-and-institute-natural-history" xlink:type="simple">KMNH</named-content>): “W. HUPEH, China / Lichuan, Hsiaoho / VIII[p]-10-[h]1948 [p, w] // Gressitt &amp; / Djou Collrs. [p, w] // <tp:taxon-name><tp:taxon-name-part taxon-name-part-type="genus" reg="Arthrotus">Arthrotus</tp:taxon-name-part></tp:taxon-name> / <tp:taxon-name><tp:taxon-name-part taxon-name-part-type="genus" reg="Arthrotus"/><tp:taxon-name-part taxon-name-part-type="species" reg="testaceus">testaceus</tp:taxon-name-part></tp:taxon-name> / G &amp; K [h] / Gressitt &amp; Kimoto det. 196[p]2 [p, w] // PARATYPE [p, b]”; 1♂ (<named-content xmlns:xlink="http://www.w3.org/1999/xlink" content-type="dwc:institutional_code" xlink:title="Kitakyushu Museum of Natural History and Human History, Kitakyushu, Japan" xlink:href="http://grbio.org/institution/kitakyushu-museum-and-institute-natural-history" xlink:type="simple">KMNH</named-content>): “CHINA, / W. HUPEH, / Sulho, Lichuan / IX-14-1948 [p, w] // Gressitt &amp; / Djou Collrs. [p, w] // <tp:taxon-name><tp:taxon-name-part taxon-name-part-type="genus" reg="Arthrotus">Arthrotus</tp:taxon-name-part></tp:taxon-name> / <tp:taxon-name><tp:taxon-name-part taxon-name-part-type="genus" reg="Arthrotus"/><tp:taxon-name-part taxon-name-part-type="species" reg="testaceus">testaceus</tp:taxon-name-part></tp:taxon-name> / G &amp; K [h] / Gressitt &amp; Kimoto det. 196[p]2 [p, w] // PARATYPE [p, b]”; 1♂ (<named-content xmlns:xlink="http://www.w3.org/1999/xlink" content-type="dwc:institutional_code" xlink:title="Bernice P. Bishop Museum, Hawaii, USA" xlink:href="http://grbio.org/institution/bishop-museum" xlink:type="simple">BPBM</named-content>): “Suisapa, 1000 M. / Lichuan Distr. / W. Hupeh, China / VIII- [p] 21 [h] -48 [p, w] // J. L. Gressitt / Collector [p, w] // PARATYPE [p] / <tp:taxon-name><tp:taxon-name-part taxon-name-part-type="genus" reg="Arthrotus">Arthrotus</tp:taxon-name-part></tp:taxon-name> / <tp:taxon-name><tp:taxon-name-part taxon-name-part-type="genus" reg="Arthrotus"/><tp:taxon-name-part taxon-name-part-type="species" reg="testaceus">testaceus</tp:taxon-name-part></tp:taxon-name> [h] / Gressitt &amp; Kimoto [p, y] // <tp:taxon-name><tp:taxon-name-part taxon-name-part-type="genus" reg="Arthrotus">Arthrotus</tp:taxon-name-part></tp:taxon-name> / <tp:taxon-name><tp:taxon-name-part taxon-name-part-type="genus" reg="Arthrotus"/><tp:taxon-name-part taxon-name-part-type="species" reg="testaceus">testaceus</tp:taxon-name-part></tp:taxon-name> / G &amp; K [h] / Gressitt &amp; Kimoto det. 196[p]2 [p, w]”; 1♀ (<named-content xmlns:xlink="http://www.w3.org/1999/xlink" content-type="dwc:institutional_code" xlink:title="California Academy of Sciences, California, USA" xlink:href="http://grbio.org/institution/california-academy-sciences" xlink:type="simple">CAS</named-content>), same but with “VIII- [p] 22 [h] -48 [p, w]”; 1♂ (<named-content xmlns:xlink="http://www.w3.org/1999/xlink" content-type="dwc:institutional_code" xlink:title="California Academy of Sciences, California, USA" xlink:href="http://grbio.org/institution/california-academy-sciences" xlink:type="simple">CAS</named-content>), same but with one additional card, labeled: “Ex / Liquidamo. / <tp:taxon-name><tp:taxon-name-part taxon-name-part-type="genus" reg="Alnus"/><tp:taxon-name-part taxon-name-part-type="species" reg="formosana">formosana</tp:taxon-name-part></tp:taxon-name> [p, w]”; 1♀ (<named-content xmlns:xlink="http://www.w3.org/1999/xlink" content-type="dwc:institutional_code" xlink:title="California Academy of Sciences, California, USA" xlink:href="http://grbio.org/institution/california-academy-sciences" xlink:type="simple">CAS</named-content>), same but with “VIII- [p] 23 [h] -48 [p, w]”; 1♀ (<named-content xmlns:xlink="http://www.w3.org/1999/xlink" content-type="dwc:institutional_code" xlink:title="California Academy of Sciences, California, USA" xlink:href="http://grbio.org/institution/california-academy-sciences" xlink:type="simple">CAS</named-content>), same but with “VIII- [p] 25 [h] -48 [p, w]”; 1♂ (<named-content xmlns:xlink="http://www.w3.org/1999/xlink" content-type="dwc:institutional_code" xlink:title="California Academy of Sciences, California, USA" xlink:href="http://grbio.org/institution/california-academy-sciences" xlink:type="simple">CAS</named-content>), same but with “VIII- [p] 30 [h] -48 [p, w]”; 1♂ (<named-content xmlns:xlink="http://www.w3.org/1999/xlink" content-type="dwc:institutional_code" xlink:title="Bernice P. Bishop Museum, Hawaii, USA" xlink:href="http://grbio.org/institution/bishop-museum" xlink:type="simple">BPBM</named-content>): “FUKIEN, S. China / Chungah: Upper / Kuatun 1400 m. / T. C. Maa [p, w] // Apr.12.1943 [h, w] // PARATYPE [p] / <tp:taxon-name><tp:taxon-name-part taxon-name-part-type="genus" reg="Arthrotus">Arthrotus</tp:taxon-name-part></tp:taxon-name> / <tp:taxon-name><tp:taxon-name-part taxon-name-part-type="genus" reg="Arthrotus"/><tp:taxon-name-part taxon-name-part-type="species" reg="testaceus">testaceus</tp:taxon-name-part></tp:taxon-name> [h] / Gressitt &amp; Kimoto [p, y] // <tp:taxon-name><tp:taxon-name-part taxon-name-part-type="genus" reg="Arthrotus">Arthrotus</tp:taxon-name-part></tp:taxon-name> / <tp:taxon-name><tp:taxon-name-part taxon-name-part-type="genus" reg="Arthrotus"/><tp:taxon-name-part taxon-name-part-type="species" reg="testaceus">testaceus</tp:taxon-name-part></tp:taxon-name> / G &amp; K [h] / Gressitt &amp; Kimoto det. 196[p]2 [p, w]”; 1♂ (<named-content xmlns:xlink="http://www.w3.org/1999/xlink" content-type="dwc:institutional_code" xlink:title="California Academy of Sciences, California, USA" xlink:href="http://grbio.org/institution/california-academy-sciences" xlink:type="simple">CAS</named-content>): “Mokansan China / Che Kiang Pr. [p] / IX-18-27 [h, w] // Mrs. Dora / E. Wright / Collector [p, w] // PARATYPE [p] / <tp:taxon-name><tp:taxon-name-part taxon-name-part-type="genus" reg="Arthrotus">Arthrotus</tp:taxon-name-part></tp:taxon-name> / <tp:taxon-name><tp:taxon-name-part taxon-name-part-type="genus" reg="Arthrotus"/><tp:taxon-name-part taxon-name-part-type="species" reg="testaceus">testaceus</tp:taxon-name-part></tp:taxon-name> [h] / Gressitt &amp; Kimoto [p, y] // <tp:taxon-name><tp:taxon-name-part taxon-name-part-type="genus" reg="Arthrotus">Arthrotus</tp:taxon-name-part></tp:taxon-name> / <tp:taxon-name><tp:taxon-name-part taxon-name-part-type="genus" reg="Arthrotus"/><tp:taxon-name-part taxon-name-part-type="species" reg="testaceus">testaceus</tp:taxon-name-part></tp:taxon-name> / G &amp; K [h] / Gressitt &amp; Kimoto det. 196[p]2 [p, w]”.</p><p><italic><tp:taxon-name><tp:taxon-name-part taxon-name-part-type="genus" reg="Arthrotus">Arthrotus</tp:taxon-name-part><tp:taxon-name-part taxon-name-part-type="species" reg="shibatai">shibatai</tp:taxon-name-part></tp:taxon-name></italic>. <bold><italic>Holotype</italic></bold> ♂ (<named-content xmlns:xlink="http://www.w3.org/1999/xlink" content-type="dwc:institutional_code" xlink:title="Osaka Museum of Natural History, Osaka, Japan" xlink:href="http://grbio.org/institution/osaka-museum-natural-history" xlink:type="simple">OMNH</named-content>): “NANSHANCHI (南山溪) / TAIWAN / 1.IV.1981 / F. KIMURA [p, y] // ♂ [p, w, with black border] // <tp:taxon-name><tp:taxon-name-part taxon-name-part-type="genus" reg="Arthrotus">Arthrotus</tp:taxon-name-part></tp:taxon-name> / <tp:taxon-name><tp:taxon-name-part taxon-name-part-type="genus" reg="Arthrotus"/><tp:taxon-name-part taxon-name-part-type="species" reg="shibatai">shibatai</tp:taxon-name-part></tp:taxon-name> / Kimoto [h, w] // HOLOTYPE [p, r]”. Paratypes: 1♀ (<named-content xmlns:xlink="http://www.w3.org/1999/xlink" content-type="dwc:institutional_code" xlink:title="Kitakyushu Museum of Natural History and Human History, Kitakyushu, Japan" xlink:href="http://grbio.org/institution/kitakyushu-museum-and-institute-natural-history" xlink:type="simple">KMNH</named-content>): “NANSHANCHI (南山溪) / TAIWAN / 31.III.1981 / F. KIMURA [p, y] // PHOTO [p, r]”; 1♂ (<named-content xmlns:xlink="http://www.w3.org/1999/xlink" content-type="dwc:institutional_code" xlink:title="Kitakyushu Museum of Natural History and Human History, Kitakyushu, Japan" xlink:href="http://grbio.org/institution/kitakyushu-museum-and-institute-natural-history" xlink:type="simple">KMNH</named-content>): “NANSHANCI [sic!] (南山溪) / TAIWAN / 3.IV.1971 / H. NOMURA [p, y] // ♂ [p, w, with black border]”; 1♀ (<named-content xmlns:xlink="http://www.w3.org/1999/xlink" content-type="dwc:institutional_code" xlink:title="Kitakyushu Museum of Natural History and Human History, Kitakyushu, Japan" xlink:href="http://grbio.org/institution/kitakyushu-museum-and-institute-natural-history" xlink:type="simple">KMNH</named-content>): “APR 9. 1967 / 松安 (= Sungan) / B-S. CHANG [h, w]”; 1♀ (<named-content xmlns:xlink="http://www.w3.org/1999/xlink" content-type="dwc:institutional_code" xlink:title="Kitakyushu Museum of Natural History and Human History, Kitakyushu, Japan" xlink:href="http://grbio.org/institution/kitakyushu-museum-and-institute-natural-history" xlink:type="simple">KMNH</named-content>): “(Taiwan) / Huanshan (環山) / Hsuehshan Mo (雪山山脈) / Taichung Hs. [p, w] // Jun [p] 1 [h] .1971 / K Kanmiya [p, w]”. Each paratype bears two additional labels: “<tp:taxon-name><tp:taxon-name-part taxon-name-part-type="genus" reg="Arthrotus">Arthrotus</tp:taxon-name-part></tp:taxon-name> / <tp:taxon-name><tp:taxon-name-part taxon-name-part-type="genus" reg="Arthrotus"/><tp:taxon-name-part taxon-name-part-type="species" reg="shibatai">shibatai</tp:taxon-name-part></tp:taxon-name> / Kimoto [h, w] // PARATYPE [p, b]”.</p></tp:treatment-sec><tp:treatment-sec sec-type="material" id="SECID0EHKCI"><title>Other material.</title><p>A total of 301 specimens was examined (Suppl. material <xref ref-type="supplementary-material" rid="S4">4</xref>).</p></tp:treatment-sec><tp:treatment-sec sec-type="diagnosis" id="SECID0ERKCI"><title>Diagnosis.</title><p>Adults of <italic><tp:taxon-name><tp:taxon-name-part taxon-name-part-type="genus" reg="Arthrotus">Arthrotus</tp:taxon-name-part><tp:taxon-name-part taxon-name-part-type="species" reg="testaceus">testaceus</tp:taxon-name-part></tp:taxon-name></italic> Gressitt &amp; Kimoto (Figs <xref ref-type="fig" rid="F22">22</xref>, <xref ref-type="fig" rid="F23">23A–C</xref>) and <italic><tp:taxon-name><tp:taxon-name-part taxon-name-part-type="genus" reg="Arthrotus">A.</tp:taxon-name-part><tp:taxon-name-part taxon-name-part-type="species" reg="yangi">yangi</tp:taxon-name-part></tp:taxon-name></italic> sp. nov. (Fig. <xref ref-type="fig" rid="F23">23D–F</xref>) are characterized by the more transverse pronotum and elytra, 2.1–2.2 × wider and long in pronotum and 1.4 × longer than wide in elytra (less transverse pronotum and elytra, 1.7–2.0 × wider and long in pronotum and 1.5–1.6 × longer than wide in elytra of others). Adults of <italic><tp:taxon-name><tp:taxon-name-part taxon-name-part-type="genus" reg="Arthrotus">A.</tp:taxon-name-part><tp:taxon-name-part taxon-name-part-type="species" reg="testaceus">testaceus</tp:taxon-name-part></tp:taxon-name></italic> (Figs <xref ref-type="fig" rid="F22">22</xref>, <xref ref-type="fig" rid="F23">23A–C</xref>) are different from <italic><tp:taxon-name><tp:taxon-name-part taxon-name-part-type="genus" reg="Arthrotus">A.</tp:taxon-name-part><tp:taxon-name-part taxon-name-part-type="species" reg="yangi">yangi</tp:taxon-name-part></tp:taxon-name></italic> sp. nov. in lacking the characteristic color pattern of <italic><tp:taxon-name><tp:taxon-name-part taxon-name-part-type="genus" reg="Arthrotus">A.</tp:taxon-name-part><tp:taxon-name-part taxon-name-part-type="species" reg="yangi">yangi</tp:taxon-name-part></tp:taxon-name></italic> sp. nov. (Fig. <xref ref-type="fig" rid="F23">23D–F</xref>); more slender antennae, antennomeres IV–VII 3.6–4.2 × longer than wide and VII–X 4.5–4.8 × longer than wide in males (Fig. <xref ref-type="fig" rid="F24">24A</xref>), IV–X &gt; 4.0 × longer than wide in females of <italic><tp:taxon-name><tp:taxon-name-part taxon-name-part-type="genus" reg="Arthrotus">A.</tp:taxon-name-part><tp:taxon-name-part taxon-name-part-type="species" reg="testaceus">testaceus</tp:taxon-name-part></tp:taxon-name></italic> (Fig. <xref ref-type="fig" rid="F24">24B</xref>) (less slender antennae, antennomeres IV–VII 2.9–3.1 × longer than wide and VIII–X 3.4–3.7 × longer than wide in males (Fig. <xref ref-type="fig" rid="F26">26A</xref>), IV–X &lt; 3.0 × longer than wide in females of <italic><tp:taxon-name><tp:taxon-name-part taxon-name-part-type="genus" reg="Arthrotus">A.</tp:taxon-name-part><tp:taxon-name-part taxon-name-part-type="species" reg="yangi">yangi</tp:taxon-name-part></tp:taxon-name></italic> sp. nov. (Fig. <xref ref-type="fig" rid="F26">26B</xref>)); more slender aedeagus, 11.3 × longer than wide (Fig. <xref ref-type="fig" rid="F24">24C, D</xref>) (less slender aedeagus, 8.0 × longer than wide in <italic><tp:taxon-name><tp:taxon-name-part taxon-name-part-type="genus" reg="Arthrotus">A.</tp:taxon-name-part><tp:taxon-name-part taxon-name-part-type="species" reg="yangi">yangi</tp:taxon-name-part></tp:taxon-name></italic> sp. nov. (Fig. <xref ref-type="fig" rid="F26">26C, D</xref>)), tectum with clustered stout setae (Fig. <xref ref-type="fig" rid="F24">24A</xref>) (tectum with setae almost reduced in <italic><tp:taxon-name><tp:taxon-name-part taxon-name-part-type="genus" reg="Arthrotus">A.</tp:taxon-name-part><tp:taxon-name-part taxon-name-part-type="species" reg="yangi">yangi</tp:taxon-name-part></tp:taxon-name></italic> sp. nov. (Fig. <xref ref-type="fig" rid="F26">26C</xref>)); slender gonocoxae, 4.8 × longer than wide (Fig. <xref ref-type="fig" rid="F24">24E</xref>) (wide gonocoxae, 1.9 × longer than wide in <italic><tp:taxon-name><tp:taxon-name-part taxon-name-part-type="genus" reg="Arthrotus">A.</tp:taxon-name-part><tp:taxon-name-part taxon-name-part-type="species" reg="yangi">yangi</tp:taxon-name-part></tp:taxon-name></italic> sp. nov. (Fig. <xref ref-type="fig" rid="F26">26E</xref>)); and slightly swollen receptacle of spermathecal (Fig. <xref ref-type="fig" rid="F24">24G</xref>) (slender swollen receptacle of spermatheca in <italic><tp:taxon-name><tp:taxon-name-part taxon-name-part-type="genus" reg="Arthrotus">A.</tp:taxon-name-part><tp:taxon-name-part taxon-name-part-type="species" reg="yangi">yangi</tp:taxon-name-part></tp:taxon-name></italic> sp. nov. (Fig. <xref ref-type="fig" rid="F26">26G</xref>)).</p></tp:treatment-sec><tp:treatment-sec sec-type="redescription" id="SECID0EYQCI"><title>Redescription.</title><p>Adults from China yellowish brown, but extremely variable in Taiwan, some similar to those of China (Fig. <xref ref-type="fig" rid="F22">22B, C</xref>) reddish brown with black antennae (except three basal antennomeres), tibiae, and tarsi (Fig. <xref ref-type="fig" rid="F22">22A</xref>); some with dark brown or black heads and pronota (Fig. <xref ref-type="fig" rid="F22">22D</xref>); some with black elytra but base and suture not darkened (Fig. <xref ref-type="fig" rid="F22">22E</xref>); some with base of elytra not darkened but pronotum with wide longitudinal black band (Fig. <xref ref-type="fig" rid="F22">22F</xref>); some with black lateral margin on elytra starting from basal 1/3, extending inwards at basal 1/3 (Fig. <xref ref-type="fig" rid="F22">22G</xref>); some with centrally darkened pronotum, elytra with black suture and lateral margin starting from basal 1/3, and black scutellum, and dark brown head (Fig. <xref ref-type="fig" rid="F22">22H</xref>); some similar to previous forms but with wide transverse dark band at basal 1/3 of elytra (Fig. <xref ref-type="fig" rid="F22">22I</xref>). Some with black body form with yellow abdomens (Fig. <xref ref-type="fig" rid="F23">23A, B</xref>); some with two additional, large, pale spots on elytra, one pair near base, the other near apex (Fig. <xref ref-type="fig" rid="F23">23C</xref>). Pronotum without median transverse depression; shiny, without reticulate microsculpture; with sparse, coarse punctures confused; lateral margins rounded, widest at middle; apical and basal margins strongly concave. Elytra parallel-sided, disc shiny, without reticulate microsculpture, and with dense, coarse punctures.</p><fig id="F22" position="float" orientation="portrait"><object-id xmlns:xlink="http://www.w3.org/1999/xlink" content-type="doi" xlink:type="simple">10.3897/zookeys.1091.79486.figure22</object-id><object-id xmlns:xlink="http://www.w3.org/1999/xlink" content-type="arpha" xlink:type="simple">34BF34E0-F0D1-5F94-8775-C51783012D5B</object-id><label>Figure 22.</label><caption><p>Habitus of <italic><tp:taxon-name><tp:taxon-name-part taxon-name-part-type="genus" reg="Arthrotus">Arthrotus</tp:taxon-name-part><tp:taxon-name-part taxon-name-part-type="species" reg="testaceus">testaceus</tp:taxon-name-part></tp:taxon-name></italic> Gressitt &amp; Kimoto <bold>A</bold> collected from Tengchih (藤枝), male, dorsal view <bold>B</bold> collected from Peitawushan (北大武山), male, dorsal view <bold>C</bold> ditto, ventral view <bold>D</bold> collected from Tahanshan (大漢山), female, dorsal view <bold>E</bold> collected from Tahanshan (大漢山), male, dorsal view <bold>F</bold> collected from Tahanshan (大漢山), male, dorsal view <bold>G</bold> collected from Tahanshan (大漢山), male, dorsal view <bold>H</bold> collected from Tahanshan (大漢山), male, dorsal view <bold>I</bold> collected from Tahanshan (大漢山), male, dorsal view.</p></caption><graphic xmlns:xlink="http://www.w3.org/1999/xlink" xlink:href="zookeys-1091-161-g022.jpg" position="float" orientation="portrait" xlink:type="simple" id="oo_667387.jpg"><uri content-type="original_file" xlink:type="simple">https://binary.pensoft.net/fig/667387</uri></graphic></fig><fig id="F23" position="float" orientation="portrait"><object-id xmlns:xlink="http://www.w3.org/1999/xlink" content-type="doi" xlink:type="simple">10.3897/zookeys.1091.79486.figure23</object-id><object-id xmlns:xlink="http://www.w3.org/1999/xlink" content-type="arpha" xlink:type="simple">9B33C43F-F864-57A9-9D6C-56FFC4C49FD2</object-id><label>Figure 23.</label><caption><p>Habitus of <italic><tp:taxon-name><tp:taxon-name-part taxon-name-part-type="genus" reg="Arthrotus">Arthrotus</tp:taxon-name-part><tp:taxon-name-part taxon-name-part-type="species" reg="testaceus">testaceus</tp:taxon-name-part></tp:taxon-name></italic> Gressitt &amp; Kimoto and <italic><tp:taxon-name><tp:taxon-name-part taxon-name-part-type="genus" reg="Arthrotus">A.</tp:taxon-name-part><tp:taxon-name-part taxon-name-part-type="species" reg="yangi">yangi</tp:taxon-name-part></tp:taxon-name></italic> sp. nov. <bold>A</bold><italic><tp:taxon-name><tp:taxon-name-part taxon-name-part-type="genus" reg="Arthrotus">A.</tp:taxon-name-part><tp:taxon-name-part taxon-name-part-type="species" reg="testaceus">testaceus</tp:taxon-name-part></tp:taxon-name></italic>, collected from Tahanshan (大漢山), male, dorsal view <bold>B</bold><italic><tp:taxon-name><tp:taxon-name-part taxon-name-part-type="genus" reg="Arthrotus">A.</tp:taxon-name-part><tp:taxon-name-part taxon-name-part-type="species" reg="testaceus">testaceus</tp:taxon-name-part></tp:taxon-name></italic>, collected from Tahanshan (大漢山), male, ventral view <bold>C</bold><italic><tp:taxon-name><tp:taxon-name-part taxon-name-part-type="genus" reg="Arthrotus">A.</tp:taxon-name-part><tp:taxon-name-part taxon-name-part-type="species" reg="testaceus">testaceus</tp:taxon-name-part></tp:taxon-name></italic>, collected from Tahanshan (大漢山), male, dorsal view <bold>D</bold><italic><tp:taxon-name><tp:taxon-name-part taxon-name-part-type="genus" reg="Arthrotus">A.</tp:taxon-name-part><tp:taxon-name-part taxon-name-part-type="species" reg="yangi">yangi</tp:taxon-name-part></tp:taxon-name></italic> sp. nov., collected from Hualuhsi (華綠溪), male, dorsal view <bold>E</bold><italic><tp:taxon-name><tp:taxon-name-part taxon-name-part-type="genus" reg="Arthrotus">A.</tp:taxon-name-part><tp:taxon-name-part taxon-name-part-type="species" reg="yangi">yangi</tp:taxon-name-part></tp:taxon-name></italic> sp. nov., collected from Hualuhsi (華綠溪), male, ventral view <bold>F</bold><italic><tp:taxon-name><tp:taxon-name-part taxon-name-part-type="genus" reg="Arthrotus">A.</tp:taxon-name-part><tp:taxon-name-part taxon-name-part-type="species" reg="yangi">yangi</tp:taxon-name-part></tp:taxon-name></italic> sp. nov., collected from Hualuhsi (華綠溪), female, dorsal view.</p></caption><graphic xmlns:xlink="http://www.w3.org/1999/xlink" xlink:href="zookeys-1091-161-g023.jpg" position="float" orientation="portrait" xlink:type="simple" id="oo_667388.jpg"><uri content-type="original_file" xlink:type="simple">https://binary.pensoft.net/fig/667388</uri></graphic></fig><p><bold>Male.</bold> Length 6.5–7.1 mm, width 3.9–4.0 mm. Antennae filiform (Fig. <xref ref-type="fig" rid="F24">24A</xref>), antennomere III shorter than II, IV–VII relatively wider, length ratios of antennomeres I–XI 1.0: 0.4: 0.2: 1.3: 1.1: 1.2: 1.2: 1.1: 1.0: 1.0: 1.1, length to width ratios of antennomeres I–XI 3.4: 1.3: 0.9: 3.9: 3.6: 3.8: 4.2: 4.5: 4.5: 4.8: 6.0. Pronotum 2.2 × wider than long. Elytra 1.4 × longer than wide. Aedeagus (Fig. <xref ref-type="fig" rid="F24">24C, D</xref>) extremely slender, ~ 11.3 × longer than wide, slightly narrowed medially, basally widened, apex narrowly rounded; tectum membranous, covered with a pair of clusters of stout setae; moderately curved in lateral view, apex curved and acute; primary endophallic sclerite elongate, ~ 0.5 × as long as aedeagus, apex trilobed, with a cluster of dense setae near apex; deeply bifurcate from middle to base.</p><fig id="F24" position="float" orientation="portrait"><object-id xmlns:xlink="http://www.w3.org/1999/xlink" content-type="doi" xlink:type="simple">10.3897/zookeys.1091.79486.figure24</object-id><object-id xmlns:xlink="http://www.w3.org/1999/xlink" content-type="arpha" xlink:type="simple">DB4E970E-62D7-55A4-9756-68031275FC0A</object-id><label>Figure 24.</label><caption><p>Diagnostic characters of <italic><tp:taxon-name><tp:taxon-name-part taxon-name-part-type="genus" reg="Arthrotus">Arthrotus</tp:taxon-name-part><tp:taxon-name-part taxon-name-part-type="species" reg="testaceus">testaceus</tp:taxon-name-part></tp:taxon-name></italic> Gressitt &amp; Kimoto <bold>A</bold> antenna, male <bold>B</bold> antenna, female <bold>C</bold> aedeagus, dorsal view <bold>D</bold> aedeagus, lateral view <bold>E</bold> gonocoxae <bold>F</bold> abdominal ventrite VIII <bold>G</bold> spermatheca.</p></caption><graphic xmlns:xlink="http://www.w3.org/1999/xlink" xlink:href="zookeys-1091-161-g024.jpg" position="float" orientation="portrait" xlink:type="simple" id="oo_667389.jpg"><uri content-type="original_file" xlink:type="simple">https://binary.pensoft.net/fig/667389</uri></graphic></fig><p><bold>Female.</bold> Length 7.2–7.9 mm, width 4.3–4.4 mm. Antennae (Fig. <xref ref-type="fig" rid="F24">24B</xref>) much more slender than in males, antennomere III a little longer than II, length ratios of antennomeres I–XI 1.0: 0.4: 0.5: 0.9: 0.9: 0.9: 0.9: 0.9: 0.9: 0.9: 1.0, length to width ratios of antennomeres I–XI 3.5: 1.8: 2.6: 4.2: 4.0: 4.2: 4.4: 4.6: 4.5: 4.5: 4.6. Pronotum 2.2 × wider than long. Elytra 1.4 × longer than wide. Ventrite VIII (Fig. <xref ref-type="fig" rid="F24">24F</xref>) weakly sclerotized, with dense, short setae along apical margin, and sparse, long setae at inner transverse row; spiculum extremely slender. Receptacle of spermatheca (Fig. <xref ref-type="fig" rid="F24">24G</xref>) strongly swollen, divided from pump; pump narrow and moderately curved, apex narrowly rounded; sclerotized proximal spermathecal duct wide and short, shallowly projecting into receptaculum. Gonocoxae (Fig. <xref ref-type="fig" rid="F24">24E</xref>) connected at one point, ~ 4.8 × longer than wide, curved inwards apically, with one short seta at apical 1/3, nine or ten additional setae apically.</p></tp:treatment-sec><tp:treatment-sec sec-type="Food plants" id="SECID0EHZCI"><title>Food plants.</title><p>Leaves of <italic><tp:taxon-name><tp:taxon-name-part taxon-name-part-type="genus" reg="Sapindus">Sapindus</tp:taxon-name-part><tp:taxon-name-part taxon-name-part-type="species" reg="mukorossi">mukorossi</tp:taxon-name-part></tp:taxon-name></italic> Gaertn. (<tp:taxon-name><tp:taxon-name-part taxon-name-part-type="family">Sapindaceae</tp:taxon-name-part></tp:taxon-name>), <tp:taxon-name><tp:taxon-name-part taxon-name-part-type="genus" reg="Acer">Acer</tp:taxon-name-part><tp:taxon-name-part taxon-name-part-type="species" reg="insulare">insulare</tp:taxon-name-part><tp:taxon-name-part taxon-name-part-type="authority">Hayata</tp:taxon-name-part><tp:taxon-name-part taxon-name-part-type="infraspecific-rank">var.</tp:taxon-name-part><tp:taxon-name-part taxon-name-part-type="variety" reg="caudatifolium">caudatifolium</tp:taxon-name-part></tp:taxon-name> (Hayata) S.Y. Lu &amp; Y.P. Yang (<tp:taxon-name><tp:taxon-name-part taxon-name-part-type="family">Sapindaceae</tp:taxon-name-part></tp:taxon-name>), <italic><tp:taxon-name><tp:taxon-name-part taxon-name-part-type="genus" reg="Acer">Acer</tp:taxon-name-part><tp:taxon-name-part taxon-name-part-type="species" reg="albopurpurascens">albopurpurascens</tp:taxon-name-part></tp:taxon-name></italic> Hayata (<tp:taxon-name><tp:taxon-name-part taxon-name-part-type="family">Sapindaceae</tp:taxon-name-part></tp:taxon-name>), <italic><tp:taxon-name><tp:taxon-name-part taxon-name-part-type="genus" reg="Alniphyllum">Alniphyllum</tp:taxon-name-part><tp:taxon-name-part taxon-name-part-type="species" reg="pterospermum">pterospermum</tp:taxon-name-part></tp:taxon-name></italic> Matsum. (<tp:taxon-name><tp:taxon-name-part taxon-name-part-type="family">Styracaceae</tp:taxon-name-part></tp:taxon-name>), <italic><tp:taxon-name><tp:taxon-name-part taxon-name-part-type="genus" reg="Alnus">Alnus</tp:taxon-name-part><tp:taxon-name-part taxon-name-part-type="species" reg="formosana">formosana</tp:taxon-name-part></tp:taxon-name></italic> (Burkill) Makino (<tp:taxon-name><tp:taxon-name-part taxon-name-part-type="family">Betulaceae</tp:taxon-name-part></tp:taxon-name>), and <italic><tp:taxon-name><tp:taxon-name-part taxon-name-part-type="genus" reg="Lithocarpus">Lithocarpus</tp:taxon-name-part><tp:taxon-name-part taxon-name-part-type="species" reg="hancei">hancei</tp:taxon-name-part></tp:taxon-name></italic> (Benth.) Rehder (<tp:taxon-name><tp:taxon-name-part taxon-name-part-type="family">Fagaceae</tp:taxon-name-part></tp:taxon-name>).</p></tp:treatment-sec><tp:treatment-sec sec-type="distribution" id="SECID0EW3CI"><title>Distribution.</title><p>Adults of <italic><tp:taxon-name><tp:taxon-name-part taxon-name-part-type="genus" reg="Arthrotus">Arthrotus</tp:taxon-name-part><tp:taxon-name-part taxon-name-part-type="species" reg="testaceus">testaceus</tp:taxon-name-part></tp:taxon-name></italic> Gressitt &amp; Kimoto are widespread in lowlands (below 1500 m) of Taiwan (Fig. <xref ref-type="fig" rid="F25">25</xref>).</p><fig id="F25" position="float" orientation="portrait"><object-id xmlns:xlink="http://www.w3.org/1999/xlink" content-type="doi" xlink:type="simple">10.3897/zookeys.1091.79486.figure25</object-id><object-id xmlns:xlink="http://www.w3.org/1999/xlink" content-type="arpha" xlink:type="simple">4BABB940-0B10-5AEB-8E85-035A9E3FE3E7</object-id><label>Figure 25.</label><caption><p>Distribution map of <italic><tp:taxon-name><tp:taxon-name-part taxon-name-part-type="genus" reg="Arthrotus">Arthrotus</tp:taxon-name-part><tp:taxon-name-part taxon-name-part-type="species" reg="testaceus">testaceus</tp:taxon-name-part></tp:taxon-name></italic> Gressitt &amp; Kimoto and <italic><tp:taxon-name><tp:taxon-name-part taxon-name-part-type="genus" reg="Arthrotus">A.</tp:taxon-name-part><tp:taxon-name-part taxon-name-part-type="species" reg="yangi">yangi</tp:taxon-name-part></tp:taxon-name></italic> sp. nov., solid line: 1000 m, broken line: 2000 m, black areas: 3000 m. Key: red dots <italic><tp:taxon-name><tp:taxon-name-part taxon-name-part-type="genus" reg="Arthrotus">A.</tp:taxon-name-part><tp:taxon-name-part taxon-name-part-type="species" reg="testaceus">testaceus</tp:taxon-name-part></tp:taxon-name></italic>, blue dots <italic><tp:taxon-name><tp:taxon-name-part taxon-name-part-type="genus" reg="Arthrotus">A.</tp:taxon-name-part><tp:taxon-name-part taxon-name-part-type="species" reg="yangi">yangi</tp:taxon-name-part></tp:taxon-name></italic> sp. nov.</p></caption><graphic xmlns:xlink="http://www.w3.org/1999/xlink" xlink:href="zookeys-1091-161-g025.jpg" position="float" orientation="portrait" xlink:type="simple" id="oo_667390.jpg"><uri content-type="original_file" xlink:type="simple">https://binary.pensoft.net/fig/667390</uri></graphic></fig></tp:treatment-sec><tp:treatment-sec><!--Section generated to contain objects referenced in tp:taxon-treatment.--><supplementary-material xmlns:xlink="http://www.w3.org/1999/xlink" id="S4" position="float" orientation="portrait" xlink:type="simple"><object-id content-type="doi" xlink:type="simple">10.3897/zookeys.1091.79486.suppl4</object-id><object-id content-type="arpha" xlink:type="simple">5083FF6E-405F-5B84-9424-8036D72F2CF5</object-id><label>Supplementary material 4</label><caption><p><italic><tp:taxon-name><tp:taxon-name-part taxon-name-part-type="genus" reg="Arthrotus">Arthrotus</tp:taxon-name-part><tp:taxon-name-part taxon-name-part-type="species" reg="testaceus">testaceus</tp:taxon-name-part></tp:taxon-name></italic> Gressitt &amp; Kimoto, 1963</p></caption><statement content-type="dataType"><label>Data type</label><p>docx file</p></statement><statement content-type="notes"><label>Explanation note</label><p><italic><tp:taxon-name><tp:taxon-name-part taxon-name-part-type="genus" reg="Arthrotus">Arthrotus</tp:taxon-name-part><tp:taxon-name-part taxon-name-part-type="species" reg="testaceus">testaceus</tp:taxon-name-part></tp:taxon-name></italic> Gressitt &amp; Kimoto, 1963</p></statement><media xlink:href="zookeys-1091-161-s004.docx" mimetype="application" mime-subtype="vnd.openxmlformats-officedocument.wordprocessingml.document" position="float" orientation="portrait" xlink:type="simple" id="oo_667396.docx"><uri content-type="original_file" xlink:type="simple">https://binary.pensoft.net/file/667396</uri></media><permissions><license xlink:type="simple"><license-p>This dataset is made available under the Open Database License (http://opendatacommons.org/licenses/odbl/1.0/). The Open Database License (ODbL) is a license agreement intended to allow users to freely share, modify, and use this Dataset while maintaining this same freedom for others, provided that the original source and author(s) are credited.</license-p></license></permissions><attrib specific-use="authors">Author: Chi-Feng Lee</attrib></supplementary-material><fig id="F26" position="float" orientation="portrait"><object-id xmlns:xlink="http://www.w3.org/1999/xlink" content-type="doi" xlink:type="simple">10.3897/zookeys.1091.79486.figure26</object-id><object-id xmlns:xlink="http://www.w3.org/1999/xlink" content-type="arpha" xlink:type="simple">A5D819EB-14D2-5E4D-B29E-857BEE554A2D</object-id><label>Figure 26.</label><caption><p>Diagnostic characters of <italic><tp:taxon-name><tp:taxon-name-part taxon-name-part-type="genus" reg="Arthrotus">Arthrotus</tp:taxon-name-part><tp:taxon-name-part taxon-name-part-type="species" reg="yangi">yangi</tp:taxon-name-part></tp:taxon-name></italic> sp. nov. <bold>A</bold> antenna, male <bold>B</bold> antenna, female <bold>C</bold> aedeagus, dorsal view <bold>D</bold> aedeagus, lateral view <bold>E</bold> gonocoxae <bold>F</bold> abdominal ventrite VIII <bold>G</bold> spermatheca.</p></caption><graphic xmlns:xlink="http://www.w3.org/1999/xlink" xlink:href="zookeys-1091-161-g026.jpg" position="float" orientation="portrait" xlink:type="simple" id="oo_667391.jpg"><uri content-type="original_file" xlink:type="simple">https://binary.pensoft.net/fig/667391</uri></graphic></fig></tp:treatment-sec><ref-list><ref id="B7"><mixed-citation xmlns:xlink="http://www.w3.org/1999/xlink" xlink:type="simple"><person-group><name name-style="western"><surname>Kimoto</surname><given-names>S</given-names></name></person-group> (<year>1969</year>) <article-title>Notes on the Chryosmelidae from Taiwan II.</article-title><source>Esakia</source><volume>7</volume>: <fpage>1</fpage>–<lpage>68</lpage>. <ext-link xlink:href="10.5109/2358" ext-link-type="doi" xlink:type="simple">https://doi.org/10.5109/2358</ext-link></mixed-citation></ref><ref id="B11"><mixed-citation xmlns:xlink="http://www.w3.org/1999/xlink" xlink:type="simple"><person-group><name name-style="western"><surname>Kimoto</surname><given-names>S</given-names></name></person-group> (<year>1989</year>) <article-title>The Taiwanese <tp:taxon-name><tp:taxon-name-part taxon-name-part-type="family">Chrysomelidae</tp:taxon-name-part></tp:taxon-name> (<tp:taxon-name><tp:taxon-name-part taxon-name-part-type="class">Insecta</tp:taxon-name-part></tp:taxon-name>: <tp:taxon-name><tp:taxon-name-part taxon-name-part-type="order">Coleoptera</tp:taxon-name-part></tp:taxon-name>) collected by Dr. Kintaro Baba, on the occasion of his entomological survey in 1983 and 1986.</article-title><source>Kurume University Journal</source><volume>38</volume>: <fpage>237</fpage>–<lpage>272</lpage>.</mixed-citation></ref><ref id="B12"><mixed-citation xmlns:xlink="http://www.w3.org/1999/xlink" xlink:type="simple"><person-group><name name-style="western"><surname>Kimoto</surname><given-names>S</given-names></name></person-group> (<year>1991</year>) <article-title>The Taiwanese <tp:taxon-name><tp:taxon-name-part taxon-name-part-type="family">Chrysomelidae</tp:taxon-name-part></tp:taxon-name> (<tp:taxon-name><tp:taxon-name-part taxon-name-part-type="class">Insecta</tp:taxon-name-part></tp:taxon-name>: <tp:taxon-name><tp:taxon-name-part taxon-name-part-type="order">Coleoptera</tp:taxon-name-part></tp:taxon-name>) collected by Dr. Kintaro Baba, on the occasion of his entomological survey in 1987, 1988 and 1989.</article-title><source>Kurume University Journal</source><volume>40</volume>: <fpage>1</fpage>–<lpage>27</lpage>. <ext-link xlink:href="10.5109/2511" ext-link-type="doi" xlink:type="simple">https://doi.org/10.5109/2511</ext-link></mixed-citation></ref></ref-list></tp:taxon-treatment>
