# Supplementary material for: ﻿Revision of the genus Arthrotus Motschulsky, 1858 (Coleoptera, Chrysomelidae, Galerucinae) of Taiwan, with notes on color polymorphism
Source: Zookeys. 2022 Apr 1;1091:161–208. doi: 10.3897/zookeys.1091.79486 (PMC9005468; doi:10.3897/zookeys.1091.79486)
Supplement: XML Treatment for Arthrotus yangi [file zookeys.1091.79486-treatment9.xml]

<!DOCTYPE tp:taxon-treatment
  PUBLIC "-//TaxonX//DTD Taxonomic Treatment Publishing DTD v0 20100105//EN" "tax-treatment-NSO.dtd">
<tp:taxon-treatment xmlns:tp="http://www.plazi.org/taxpub"><tp:treatment-meta><kwd-group><label>Taxon classification</label><kwd>
              <named-content content-type="kingdom">Animalia</named-content>
            </kwd><kwd>
              <named-content content-type="order">Coleoptera</named-content>
            </kwd><kwd>
              <named-content content-type="family">Chrysomelidae</named-content>
            </kwd></kwd-group><mixed-citation publication-type="journal"><person-group><name><surname>Lee</surname><given-names>Chi-Feng</given-names></name></person-group><article-title>﻿Revision of the genus <italic><tp:taxon-name><tp:taxon-name-part taxon-name-part-type="genus" reg="Arthrotus">Arthrotus</tp:taxon-name-part></tp:taxon-name></italic> Motschulsky, 1858 (<tp:taxon-name><tp:taxon-name-part taxon-name-part-type="order">Coleoptera</tp:taxon-name-part></tp:taxon-name>, <tp:taxon-name><tp:taxon-name-part taxon-name-part-type="family">Chrysomelidae</tp:taxon-name-part></tp:taxon-name>, <tp:taxon-name><tp:taxon-name-part taxon-name-part-type="subfamily">Galerucinae</tp:taxon-name-part></tp:taxon-name>) of Taiwan, with notes on color polymorphism</article-title><source>Zookeys</source><day>01</day><month>04</month><year>2022</year><volume>1091</volume><fpage>161</fpage><lpage>208</lpage><pub-id pub-id-type="doi">10.3897/zookeys.1091.79486</pub-id></mixed-citation></tp:treatment-meta><tp:nomenclature><label>﻿</label><tp:taxon-name>
            <object-id xmlns:xlink="http://www.w3.org/1999/xlink" content-type="arpha" xlink:type="simple">1BA8DF8D-87C6-554C-9A44-B90C3E002D4D</object-id>
            <tp:taxon-name-part taxon-name-part-type="genus" reg="Arthrotus">Arthrotus</tp:taxon-name-part>
            <tp:taxon-name-part taxon-name-part-type="species" reg="yangi">yangi</tp:taxon-name-part>
            <object-id xmlns:xlink="http://www.w3.org/1999/xlink" content-type="zoobank" xlink:type="simple">http://zoobank.org/CD028F70-32D7-4825-960B-AA39A8E78073</object-id>
          </tp:taxon-name><tp:taxon-status xmlns:xlink="http://www.w3.org/1999/xlink" xlink:type="simple">sp. nov.</tp:taxon-status><xref ref-type="fig" rid="F23">Figs 23D–F</xref><xref ref-type="fig" rid="F25">, 25</xref><xref ref-type="fig" rid="F26">, 26</xref></tp:nomenclature><tp:treatment-sec sec-type="Type series" id="SECID0EZADI"><title>Type series</title><p><bold>(<italic>n</italic> = 3). <italic>Holotype</italic></bold> ♂ (<abbrev xmlns:xlink="http://www.w3.org/1999/xlink" content-type="institution" xlink:title="National Museum of Natural Science, Taichung, Taiwan" id="ABBRID0EFBDI" xlink:type="simple">NMNS</abbrev>): Taiwan. Hualien: Hualuhsi (華綠溪), 19.IV.-1.VI.2011, leg. W.-T. Yang &amp; K. W. Huang, with Malaise trap. <bold><italic>Paratypes</italic>.</bold> 1♀ (<abbrev xmlns:xlink="http://www.w3.org/1999/xlink" content-type="institution" xlink:title="National Museum of Natural Science, Taichung, Taiwan" id="ABBRID0EOBDI" xlink:type="simple">NMNS</abbrev>), same data as holotype; 1♀ (<abbrev xmlns:xlink="http://www.w3.org/1999/xlink" content-type="institution" xlink:title="National Museum of Natural Science, Taichung, Taiwan" id="ABBRID0ETBDI" xlink:type="simple">NMNS</abbrev>): Taiwan. Taitung: Shinkangshan (新港山), 24.III.-19.V.2009, leg. W.-T. Yang &amp; K. W. Huang, with Malaise trap.</p></tp:treatment-sec><tp:treatment-sec sec-type="diagnosis" id="SECID0EYBDI"><title>Diagnosis.</title><p>Adults of <italic><tp:taxon-name><tp:taxon-name-part taxon-name-part-type="genus" reg="Arthrotus">Arthrotus</tp:taxon-name-part><tp:taxon-name-part taxon-name-part-type="species" reg="yangi">yangi</tp:taxon-name-part></tp:taxon-name></italic> sp. nov. (Fig. <xref ref-type="fig" rid="F23">23D–F</xref>) and <italic><tp:taxon-name><tp:taxon-name-part taxon-name-part-type="genus" reg="Arthrotus">A.</tp:taxon-name-part><tp:taxon-name-part taxon-name-part-type="species" reg="testaceus">testaceus</tp:taxon-name-part></tp:taxon-name></italic> Gressitt &amp; Kimoto (Figs <xref ref-type="fig" rid="F22">22</xref>, <xref ref-type="fig" rid="F23">23A–C</xref>) are characterized by the more transverse pronotum and elytra, pronotum 2.1–2.2 × wider than long and elytra 1.4 × longer than wide (less transverse pronotum and elytra, pronotum 1.7–2.0 × wider than long and elytra 1.5–1.6 × longer than wide in others). Adults of <italic><tp:taxon-name><tp:taxon-name-part taxon-name-part-type="genus" reg="Arthrotus">A.</tp:taxon-name-part><tp:taxon-name-part taxon-name-part-type="species" reg="yangi">yangi</tp:taxon-name-part></tp:taxon-name></italic> sp. nov. are different from <italic><tp:taxon-name><tp:taxon-name-part taxon-name-part-type="genus" reg="Arthrotus">A.</tp:taxon-name-part><tp:taxon-name-part taxon-name-part-type="species" reg="testaceus">testaceus</tp:taxon-name-part></tp:taxon-name></italic> based on the characteristic color pattern (Fig. <xref ref-type="fig" rid="F23">23D–F</xref>) (lacking characteristic color pattern in <italic><tp:taxon-name><tp:taxon-name-part taxon-name-part-type="genus" reg="Arthrotus">A.</tp:taxon-name-part><tp:taxon-name-part taxon-name-part-type="species" reg="testaceus">testaceus</tp:taxon-name-part></tp:taxon-name></italic> (Figs <xref ref-type="fig" rid="F22">22</xref>, <xref ref-type="fig" rid="F23">23A–C</xref>)); less slender antennae, antennomeres IV–VII 2.9–3.1 × longer than wide, and VIII–X 3.4–3.7 × longer than wide in males (Fig. <xref ref-type="fig" rid="F26">26A</xref>), IV–X &lt; 3.0 × longer than wide in females (Fig. <xref ref-type="fig" rid="F26">26B</xref>) (more slender antennae, antennomeres IV–VII 3.6–4.2 × longer than wide and VII–X 4.5–4.8 × longer than wide in males (Fig. <xref ref-type="fig" rid="F24">24A</xref>), IV–X &gt; 4.0 × longer than wide in females of <italic><tp:taxon-name><tp:taxon-name-part taxon-name-part-type="genus" reg="Arthrotus">A.</tp:taxon-name-part><tp:taxon-name-part taxon-name-part-type="species" reg="yangi">yangi</tp:taxon-name-part></tp:taxon-name></italic> sp. nov. (Fig. <xref ref-type="fig" rid="F24">24B</xref>)); less slender aedeagus, 8.0 × longer than wide (Fig. <xref ref-type="fig" rid="F26">26C</xref>) (more slender aedeagus, 11.3 × longer than wide in <italic><tp:taxon-name><tp:taxon-name-part taxon-name-part-type="genus" reg="Arthrotus">A.</tp:taxon-name-part><tp:taxon-name-part taxon-name-part-type="species" reg="yangi">yangi</tp:taxon-name-part></tp:taxon-name></italic> sp. nov. (Fig. <xref ref-type="fig" rid="F24">24C</xref>)), tectum with setae almost reduced (tectum with clustered stout setae in <italic><tp:taxon-name><tp:taxon-name-part taxon-name-part-type="genus" reg="Arthrotus">A.</tp:taxon-name-part><tp:taxon-name-part taxon-name-part-type="species" reg="yangi">yangi</tp:taxon-name-part></tp:taxon-name></italic> sp. nov.); wide gonocoxae, 1.9 × longer than wide (Fig. <xref ref-type="fig" rid="F26">26E</xref>) (slender gonocoxae, 4.8 × longer than wide in <italic><tp:taxon-name><tp:taxon-name-part taxon-name-part-type="genus" reg="Arthrotus">A.</tp:taxon-name-part><tp:taxon-name-part taxon-name-part-type="species" reg="yangi">yangi</tp:taxon-name-part></tp:taxon-name></italic> sp. nov. (Fig. <xref ref-type="fig" rid="F24">24E</xref>)); and slender receptacle of spermathecal (Fig. <xref ref-type="fig" rid="F26">26G</xref>) (slightly swollen swollen receptacle of spermatheca in <italic><tp:taxon-name><tp:taxon-name-part taxon-name-part-type="genus" reg="Arthrotus">A.</tp:taxon-name-part><tp:taxon-name-part taxon-name-part-type="species" reg="yangi">yangi</tp:taxon-name-part></tp:taxon-name></italic> sp. nov. (Fig. <xref ref-type="fig" rid="F24">24G</xref>)).</p></tp:treatment-sec><tp:treatment-sec sec-type="description" id="SECID0EMHDI"><title>Description.</title><p>Color (Fig. <xref ref-type="fig" rid="F23">23D–F</xref>) yellowish brown, antennae black except two basal tarsomeres; tibiae and tarsi darkened; elytra black, with two pairs of large white spots near base and at apical 1/3 respectively, areas mixed with white between anterior and posterior white spots. Pronotum without median transverse depression; shiny, without reticulate microsculpture; with sparse fine punctures; lateral margins rounded, widest at middle; apical margin strongly concave; basal margin truncate. Elytra with lateral margin slightly rounded, widest behind middle; disc without reticulate microsculpture, but with dense, coarse punctures.</p><p><bold>Male.</bold> Length 5.5 mm, width 3.3 mm. Antennae filiform (Fig. <xref ref-type="fig" rid="F26">26A</xref>), antennomere III modified, much shorter than II, IV–VII much wider than others, length ratios of antennomeres I–XI 1.0: 0.4: 0.3: 1.2: 1.1: 1.1: 1.1: 1.1: 1.1: 1.0: 1.1, length to width ratios of antennomeres I–XI 2.6: 1.3: 0.9: 3.1: 2.9: 3.1: 3.0: 3.7: 3.5: 3.4: 4.5. Pronotum 2.2 × wider than long. Elytra 1.4 × longer than wide. Aedeagus (Fig. <xref ref-type="fig" rid="F26">26C, D</xref>) slender, ~ 8.0 × longer than wide, parallel-sided, apex widely rounded; tectum membranous, covered with extremely tiny and setae; moderately curved in lateral view, apex narrowly rounded; endophallic sclerites omitted.</p><fig id="F26" position="float" orientation="portrait"><object-id xmlns:xlink="http://www.w3.org/1999/xlink" content-type="doi" xlink:type="simple">10.3897/zookeys.1091.79486.figure26</object-id><object-id xmlns:xlink="http://www.w3.org/1999/xlink" content-type="arpha" xlink:type="simple">A5D819EB-14D2-5E4D-B29E-857BEE554A2D</object-id><label>Figure 26.</label><caption><p>Diagnostic characters of <italic><tp:taxon-name><tp:taxon-name-part taxon-name-part-type="genus" reg="Arthrotus">Arthrotus</tp:taxon-name-part><tp:taxon-name-part taxon-name-part-type="species" reg="yangi">yangi</tp:taxon-name-part></tp:taxon-name></italic> sp. nov. <bold>A</bold> antenna, male <bold>B</bold> antenna, female <bold>C</bold> aedeagus, dorsal view <bold>D</bold> aedeagus, lateral view <bold>E</bold> gonocoxae <bold>F</bold> abdominal ventrite VIII <bold>G</bold> spermatheca.</p></caption><graphic xmlns:xlink="http://www.w3.org/1999/xlink" xlink:href="zookeys-1091-161-g026.jpg" position="float" orientation="portrait" xlink:type="simple" id="oo_667391.jpg"><uri content-type="original_file" xlink:type="simple">https://binary.pensoft.net/fig/667391</uri></graphic></fig><p><bold>Female.</bold> Length 6.7 mm, width 4.1 mm. Antennae (Fig. <xref ref-type="fig" rid="F26">26B</xref>) much shorter than in males, antennomere III subequal to II, IV–VI a little wider than others, length ratios of antennomeres I–XI 1.0: 0.5: 0.5: 0.9: 0.9: 0.8: 0.9: 0.8: 0.8: 0.8: 0.8, length to width ratios of antennomeres I–XI 2.2: 1.8: 1.7: 2.8: 2.6: 2.5: 2.1: 2.8: 2.9: 3.0: 3.3. Pronotum 2.1 × wider than long. Elytra 1.4 × longer than wide. Ventrite VIII (Fig. <xref ref-type="fig" rid="F4">4H</xref>) weakly sclerotized, apical margin truncate, with scattered long setae at sides, and several short setae at sides of apical margin; spiculum extremely slender. Receptacle of spermatheca (Fig. <xref ref-type="fig" rid="F26">26G</xref>) slightly swollen and slender, undivided from pump; pump selnder and moderately curved, apex broadly rounded; sclerotized proximal spermathecal duct wide and long, shallowly projecting into receptaculum. Gonocoxae (Fig. <xref ref-type="fig" rid="F26">26E</xref>) basally connected from middle, ~ 1.9 × longer than wide, with one long seta at apex, nine additional setae at apical areas.</p></tp:treatment-sec><tp:treatment-sec sec-type="Food plants" id="SECID0E3JDI"><title>Food plants.</title><p>Unknown.</p></tp:treatment-sec><tp:treatment-sec sec-type="distribution" id="SECID0EBKDI"><title>Distribution.</title><p>Adults are collected from only two localities in East Taiwan (Fig. <xref ref-type="fig" rid="F25">25</xref>).</p></tp:treatment-sec><tp:treatment-sec sec-type="etymology" id="SECID0ELKDI"><title>Etymology.</title><p>The specific name is dedicated to Mr Wan-Tsun Yang (楊萬琮) who collected type specimens using Malaise traps.</p></tp:treatment-sec><tp:treatment-sec><!--Section generated to contain objects referenced in tp:taxon-treatment.--><fig id="F23" position="float" orientation="portrait"><object-id xmlns:xlink="http://www.w3.org/1999/xlink" content-type="doi" xlink:type="simple">10.3897/zookeys.1091.79486.figure23</object-id><object-id xmlns:xlink="http://www.w3.org/1999/xlink" content-type="arpha" xlink:type="simple">9B33C43F-F864-57A9-9D6C-56FFC4C49FD2</object-id><label>Figure 23.</label><caption><p>Habitus of <italic><tp:taxon-name><tp:taxon-name-part taxon-name-part-type="genus" reg="Arthrotus">Arthrotus</tp:taxon-name-part><tp:taxon-name-part taxon-name-part-type="species" reg="testaceus">testaceus</tp:taxon-name-part></tp:taxon-name></italic> Gressitt &amp; Kimoto and <italic><tp:taxon-name><tp:taxon-name-part taxon-name-part-type="genus" reg="Arthrotus">A.</tp:taxon-name-part><tp:taxon-name-part taxon-name-part-type="species" reg="yangi">yangi</tp:taxon-name-part></tp:taxon-name></italic> sp. nov. <bold>A</bold><italic><tp:taxon-name><tp:taxon-name-part taxon-name-part-type="genus" reg="Arthrotus">A.</tp:taxon-name-part><tp:taxon-name-part taxon-name-part-type="species" reg="testaceus">testaceus</tp:taxon-name-part></tp:taxon-name></italic>, collected from Tahanshan (大漢山), male, dorsal view <bold>B</bold><italic><tp:taxon-name><tp:taxon-name-part taxon-name-part-type="genus" reg="Arthrotus">A.</tp:taxon-name-part><tp:taxon-name-part taxon-name-part-type="species" reg="testaceus">testaceus</tp:taxon-name-part></tp:taxon-name></italic>, collected from Tahanshan (大漢山), male, ventral view <bold>C</bold><italic><tp:taxon-name><tp:taxon-name-part taxon-name-part-type="genus" reg="Arthrotus">A.</tp:taxon-name-part><tp:taxon-name-part taxon-name-part-type="species" reg="testaceus">testaceus</tp:taxon-name-part></tp:taxon-name></italic>, collected from Tahanshan (大漢山), male, dorsal view <bold>D</bold><italic><tp:taxon-name><tp:taxon-name-part taxon-name-part-type="genus" reg="Arthrotus">A.</tp:taxon-name-part><tp:taxon-name-part taxon-name-part-type="species" reg="yangi">yangi</tp:taxon-name-part></tp:taxon-name></italic> sp. nov., collected from Hualuhsi (華綠溪), male, dorsal view <bold>E</bold><italic><tp:taxon-name><tp:taxon-name-part taxon-name-part-type="genus" reg="Arthrotus">A.</tp:taxon-name-part><tp:taxon-name-part taxon-name-part-type="species" reg="yangi">yangi</tp:taxon-name-part></tp:taxon-name></italic> sp. nov., collected from Hualuhsi (華綠溪), male, ventral view <bold>F</bold><italic><tp:taxon-name><tp:taxon-name-part taxon-name-part-type="genus" reg="Arthrotus">A.</tp:taxon-name-part><tp:taxon-name-part taxon-name-part-type="species" reg="yangi">yangi</tp:taxon-name-part></tp:taxon-name></italic> sp. nov., collected from Hualuhsi (華綠溪), female, dorsal view.</p></caption><graphic xmlns:xlink="http://www.w3.org/1999/xlink" xlink:href="zookeys-1091-161-g023.jpg" position="float" orientation="portrait" xlink:type="simple" id="oo_667388.jpg"><uri content-type="original_file" xlink:type="simple">https://binary.pensoft.net/fig/667388</uri></graphic></fig><fig id="F25" position="float" orientation="portrait"><object-id xmlns:xlink="http://www.w3.org/1999/xlink" content-type="doi" xlink:type="simple">10.3897/zookeys.1091.79486.figure25</object-id><object-id xmlns:xlink="http://www.w3.org/1999/xlink" content-type="arpha" xlink:type="simple">4BABB940-0B10-5AEB-8E85-035A9E3FE3E7</object-id><label>Figure 25.</label><caption><p>Distribution map of <italic><tp:taxon-name><tp:taxon-name-part taxon-name-part-type="genus" reg="Arthrotus">Arthrotus</tp:taxon-name-part><tp:taxon-name-part taxon-name-part-type="species" reg="testaceus">testaceus</tp:taxon-name-part></tp:taxon-name></italic> Gressitt &amp; Kimoto and <italic><tp:taxon-name><tp:taxon-name-part taxon-name-part-type="genus" reg="Arthrotus">A.</tp:taxon-name-part><tp:taxon-name-part taxon-name-part-type="species" reg="yangi">yangi</tp:taxon-name-part></tp:taxon-name></italic> sp. nov., solid line: 1000 m, broken line: 2000 m, black areas: 3000 m. Key: red dots <italic><tp:taxon-name><tp:taxon-name-part taxon-name-part-type="genus" reg="Arthrotus">A.</tp:taxon-name-part><tp:taxon-name-part taxon-name-part-type="species" reg="testaceus">testaceus</tp:taxon-name-part></tp:taxon-name></italic>, blue dots <italic><tp:taxon-name><tp:taxon-name-part taxon-name-part-type="genus" reg="Arthrotus">A.</tp:taxon-name-part><tp:taxon-name-part taxon-name-part-type="species" reg="yangi">yangi</tp:taxon-name-part></tp:taxon-name></italic> sp. nov.</p></caption><graphic xmlns:xlink="http://www.w3.org/1999/xlink" xlink:href="zookeys-1091-161-g025.jpg" position="float" orientation="portrait" xlink:type="simple" id="oo_667390.jpg"><uri content-type="original_file" xlink:type="simple">https://binary.pensoft.net/fig/667390</uri></graphic></fig><fig id="F22" position="float" orientation="portrait"><object-id xmlns:xlink="http://www.w3.org/1999/xlink" content-type="doi" xlink:type="simple">10.3897/zookeys.1091.79486.figure22</object-id><object-id xmlns:xlink="http://www.w3.org/1999/xlink" content-type="arpha" xlink:type="simple">34BF34E0-F0D1-5F94-8775-C51783012D5B</object-id><label>Figure 22.</label><caption><p>Habitus of <italic><tp:taxon-name><tp:taxon-name-part taxon-name-part-type="genus" reg="Arthrotus">Arthrotus</tp:taxon-name-part><tp:taxon-name-part taxon-name-part-type="species" reg="testaceus">testaceus</tp:taxon-name-part></tp:taxon-name></italic> Gressitt &amp; Kimoto <bold>A</bold> collected from Tengchih (藤枝), male, dorsal view <bold>B</bold> collected from Peitawushan (北大武山), male, dorsal view <bold>C</bold> ditto, ventral view <bold>D</bold> collected from Tahanshan (大漢山), female, dorsal view <bold>E</bold> collected from Tahanshan (大漢山), male, dorsal view <bold>F</bold> collected from Tahanshan (大漢山), male, dorsal view <bold>G</bold> collected from Tahanshan (大漢山), male, dorsal view <bold>H</bold> collected from Tahanshan (大漢山), male, dorsal view <bold>I</bold> collected from Tahanshan (大漢山), male, dorsal view.</p></caption><graphic xmlns:xlink="http://www.w3.org/1999/xlink" xlink:href="zookeys-1091-161-g022.jpg" position="float" orientation="portrait" xlink:type="simple" id="oo_667387.jpg"><uri content-type="original_file" xlink:type="simple">https://binary.pensoft.net/fig/667387</uri></graphic></fig><fig id="F24" position="float" orientation="portrait"><object-id xmlns:xlink="http://www.w3.org/1999/xlink" content-type="doi" xlink:type="simple">10.3897/zookeys.1091.79486.figure24</object-id><object-id xmlns:xlink="http://www.w3.org/1999/xlink" content-type="arpha" xlink:type="simple">DB4E970E-62D7-55A4-9756-68031275FC0A</object-id><label>Figure 24.</label><caption><p>Diagnostic characters of <italic><tp:taxon-name><tp:taxon-name-part taxon-name-part-type="genus" reg="Arthrotus">Arthrotus</tp:taxon-name-part><tp:taxon-name-part taxon-name-part-type="species" reg="testaceus">testaceus</tp:taxon-name-part></tp:taxon-name></italic> Gressitt &amp; Kimoto <bold>A</bold> antenna, male <bold>B</bold> antenna, female <bold>C</bold> aedeagus, dorsal view <bold>D</bold> aedeagus, lateral view <bold>E</bold> gonocoxae <bold>F</bold> abdominal ventrite VIII <bold>G</bold> spermatheca.</p></caption><graphic xmlns:xlink="http://www.w3.org/1999/xlink" xlink:href="zookeys-1091-161-g024.jpg" position="float" orientation="portrait" xlink:type="simple" id="oo_667389.jpg"><uri content-type="original_file" xlink:type="simple">https://binary.pensoft.net/fig/667389</uri></graphic></fig><fig id="F4" position="float" orientation="portrait"><object-id xmlns:xlink="http://www.w3.org/1999/xlink" content-type="doi" xlink:type="simple">10.3897/zookeys.1091.79486.figure4</object-id><object-id xmlns:xlink="http://www.w3.org/1999/xlink" content-type="arpha" xlink:type="simple">4C0EBD69-7B03-54F6-A15C-EFAFDE7BAF9E</object-id><label>Figure 4.</label><caption><p>Diagnostic characters of <italic><tp:taxon-name><tp:taxon-name-part taxon-name-part-type="genus" reg="Arthrotus">Arthrotus</tp:taxon-name-part><tp:taxon-name-part taxon-name-part-type="species" reg="gressitti">gressitti</tp:taxon-name-part></tp:taxon-name></italic> Kimoto <bold>A</bold> antenna, male <bold>B</bold> antenna, female <bold>C</bold> Aedeagus, dorsal view <bold>D</bold> aedeagus, lateral view <bold>E</bold> gonocoxae <bold>F</bold> abdominal ventrite VIII <bold>G</bold> spermatheca.</p></caption><graphic xmlns:xlink="http://www.w3.org/1999/xlink" xlink:href="zookeys-1091-161-g004.jpg" position="float" orientation="portrait" xlink:type="simple" id="oo_667369.jpg"><uri content-type="original_file" xlink:type="simple">https://binary.pensoft.net/fig/667369</uri></graphic></fig></tp:treatment-sec></tp:taxon-treatment>
